# Supplementary material for: Australian Assassins, Part I: A review of the Assassin Spiders (Araneae, Archaeidae) of mid-eastern Australia
Source: Zookeys. 2011 Aug 15;(123):1–100. doi: 10.3897/zookeys.123.1448 (PMC3175121; doi:10.3897/zookeys.123.1448)
Supplement: XML Treatment for Austrarchaea [file zookeys.123.1448-treatment1.xml]

<!DOCTYPE tp:taxon-treatment
  PUBLIC "-//TaxonX//DTD Taxonomic Treatment Publishing DTD v0 20100105//EN" "tax-treatment-NSO.dtd">
<tp:taxon-treatment xmlns:tp="http://www.plazi.org/taxpub"><tp:treatment-meta><mixed-citation publication-type="journal"><person-group><name><surname>Rix</surname><given-names>Michael G.</given-names></name><name><surname>Harvey</surname><given-names>Mark S.</given-names></name></person-group><article-title>Australian Assassins, Part I: A review of the Assassin Spiders (Araneae, Archaeidae) of mid-eastern Australia</article-title><source>Zookeys</source><day>15</day><month>8</month><year>2011</year><volume>2011</volume><issue>123</issue><fpage>1</fpage><lpage>100</lpage><pub-id pub-id-type="doi">10.3897/zookeys.123.1448</pub-id></mixed-citation></tp:treatment-meta><tp:nomenclature><label>Genus</label><tp:taxon-name>
                        <tp:taxon-name-part taxon-name-part-type="genus">Austrarchaea</tp:taxon-name-part>
                    <object-id xmlns:xlink="http://www.w3.org/1999/xlink" xlink:type="simple">http://species-id.net/wiki/Austrarchaea</object-id>
                    </tp:taxon-name><tp:taxon-authority>Forster &amp; Platnick, 1984</tp:taxon-authority><tp:nomenclature-citation-list><tp:nomenclature-citation><tp:taxon-name>Austrarchaea</tp:taxon-name><comment> Forster &amp; Platnick, 1984: 21; <xref ref-type="bibr" rid="B24">Platnick 1991b</xref>: 259; <xref ref-type="bibr" rid="B18">Main 1995</xref>: 151; <xref ref-type="bibr" rid="B8">Harvey 2002a</xref>: 35.</comment></tp:nomenclature-citation></tp:nomenclature-citation-list></tp:nomenclature><tp:treatment-sec sec-type="Type species"><title>Type species.</title><p><italic><tp:taxon-name>Archaea nodosa</tp:taxon-name></italic> Forster, 1956, by original designation.</p></tp:treatment-sec><tp:treatment-sec sec-type="Diagnosis"><title>Diagnosis.</title><p>Species of <italic><tp:taxon-name>Austrarchaea</tp:taxon-name></italic> can be distinguished from all other extant <tp:taxon-name>Archaeidae</tp:taxon-name> (i.e. Malagasy and African species of <italic><tp:taxon-name>Eriauchenius</tp:taxon-name></italic> and <italic><tp:taxon-name>Afrarchaea</tp:taxon-name></italic>) by the presence of numerous, clustered spermathecae in females (<xref ref-type="fig" rid="F5">Figs 5D</xref>, <xref ref-type="fig" rid="F10">10G</xref>, <xref ref-type="fig" rid="F14">14G</xref>) and by the presence of a long, wiry embolus on the pedipalp of males (<xref ref-type="fig" rid="F10">Figs 10E</xref>, <xref ref-type="fig" rid="F15">15E</xref>, <xref ref-type="fig" rid="F27">27E</xref>) (<xref ref-type="bibr" rid="B5">Forster and Platnick 1984</xref>, <xref ref-type="bibr" rid="B38">Wood 2008</xref>). The remarkable, elevated shape of the carapace (<xref ref-type="fig" rid="F4">Figs 4A-C</xref>, <xref ref-type="fig" rid="F10">10A-B</xref>) and the very long chelicerae (<xref ref-type="fig" rid="F4">Figs 4B, 4D</xref>) will also immediately separate this genus from all other Australian spiders.</p></tp:treatment-sec><tp:treatment-sec sec-type="Description"><title>Description.</title><p>Small, haplogyne, araneomorph spiders; total length 2.5 to 5.0.</p><p><italic>Colouration</italic>: Body colouration cryptic and relatively uniform across species, usually with only subtle intraspecific variation in abdominal patterning; carapace, sternum and chelicerae tan brown to dark reddish-brown, interspersed with darker regions of granulate cuticle (<xref ref-type="fig" rid="F5">Fig. 5</xref>), covered in highly reflective setae; legs tan-brown to darker reddish-brown, with pattern of darker annulations on distal segments; abdomen mottled with beige and variable hues of grey-brown (<xref ref-type="fig" rid="F5">Figs 5E-G</xref>), with darker sclerites, scutes and sclerotic spots (<xref ref-type="fig" rid="F5">Figs 5A-B</xref>); paler beige markings due to reflective, subcuticular guanine crystals (<xref ref-type="fig" rid="F5">Fig. 5B</xref>); antero-lateral face of abdomen always with large, humeral patch of reflective guanine crystals (<xref ref-type="fig" rid="F5">Figs 5A, 5E-G</xref>).</p><p><italic>Cephalothorax</italic>: Carapace greatly elevated anteriorly (CH/CL ratio usually 2.0–2.4; <xref ref-type="fig" rid="F6">Fig. 6</xref>), with raised, highly modified pars cephalica forming ‘neck’ and bulbous ‘head’ (see <xref ref-type="bibr" rid="B38">Wood 2008</xref>) (<xref ref-type="fig" rid="F4">Figs 4A-C</xref>); ‘neck’ with concomitantly long diastema (see <xref ref-type="bibr" rid="B32">Schütt 2002</xref>) between cheliceral bases and anterior margin of carapace, fused along entire length with sclerotised cuticle (<xref ref-type="fig" rid="F4">Fig. 4C</xref>); cheliceral bases emanating from broad, fully-enclosed cheliceral foramen situated at front of ‘head’ (<xref ref-type="fig" rid="F4">Figs 4A-B</xref>); posterior ‘head’ region usually also bearing two pairs of rudimentary protrusions or ‘horns’, each typically terminating in a short, thickened seta (<xref ref-type="fig" rid="F1">Fig. 4A</xref>). Carapace with densely granulate cuticular microstructure (<xref ref-type="fig" rid="F4">Fig. 4G</xref>), covered in larger setose tubercles arranged in clusters or distinct rows (<xref ref-type="fig" rid="F4">Figs 4C, 4E</xref>); each tubercle bearing single densely plumose or ciliate seta; setose tubercles largest on ‘neck’ and pars thoracica (<xref ref-type="fig" rid="F4">Figs 4C, 4E</xref>). Eight eyes present on anterior margin of ‘head’, in four widely separated diads (<xref ref-type="fig" rid="F4">Figs 4A-B</xref>); AME largest, widely separated, directed antero-laterally on rounded ocular bulge (<xref ref-type="fig" rid="F4">Fig. 4B</xref>); PME situated closely posterior to AME, directed obliquely on postero-lateral side of ocular bulge; lateral eyes contiguous, with shared raised bases, directed ventro-laterally on widest lateral margin of ‘head’ <!--PageBreak-->(<xref ref-type="fig" rid="F4">Figs 4A-B</xref>). Sternum longer than wide, covered in setose tubercles; lateral margins separated from dorsal pleural sclerite extending between coxae I-IV. Labium subtriangular, not fused to sternum, directed antero-ventrally at oblique angle to sternum; labrum with pair of divergent projections on anterior surface. Maxillae large (<xref ref-type="fig" rid="F4">Fig. 4C</xref>), straddling labium and labrum, converging distally; serrula a single row of teeth. Chelicerae very long, spear-like, distally divergent (<xref ref-type="fig" rid="F4">Figs 4B, 4D, 4F</xref>), usually with proximal bulging projection (<xref ref-type="fig" rid="F4">Fig. 4B</xref>); both sexes with oval, ectal stridulatory file adjacent to pedipalps (<xref ref-type="fig" rid="F4">Fig. 4F</xref>); males usually also with brush (<xref ref-type="fig" rid="F4">Figs 4F</xref>, <xref ref-type="fig" rid="F12">12C</xref>, <xref ref-type="fig" rid="F19">19C</xref>, <xref ref-type="fig" rid="F22">22C</xref>), short comb (<xref ref-type="fig" rid="F14">Figs 14C</xref>, <xref ref-type="fig" rid="F18">18C</xref>) or dense tuft (<xref ref-type="fig" rid="F16">Figs 16C</xref>, <xref ref-type="fig" rid="F17">17C</xref>) of accessory setae on anterior face of paturon. Chelicerae armed with three rows of peg teeth; anterior (prolateral) row with two peg teeth near tip of fang; posterior (retrolateral) row with single peg tooth near tip of fang; median (prolateral) row with more than 15 peg teeth extending along inner prolateral margin of paturon to near base of fang; median row with approximately nine porrect, comb-like peg teeth adjacent to fang, several larger, flattened, spiniform peg teeth near tip of fang, and additional progressively shorter, spiniform peg teeth along inner paturon (<xref ref-type="fig" rid="F4">Fig. 4D</xref>); cheliceral retromargin also with four or five true teeth and prominent cheliceral gland mound.</p><p><italic>Legs and female pedipalp</italic>: Legs (longest to shortest) 1–4–2–3, covered with short plumose setae; spines absent; patella I long, greater than one-third length of femur I. Trichobothria present on tibiae and metatarsi of legs; tibiae I-IV each with two trichobothria; metatarsi I-IV each with single trichobothrium; bothrial bases with strongly ridged hood. Tarsi shorter than metatarsi, with capsulate tarsal organ and three claws; tarsi, metatarsi and distal tibiae of legs I-II usually with ventral and pro-ventral rows of moveable, spatulate setae. Female pedipalp with long, porrect trochanter and small tarsal claw; tibia with two dorsal trichobothria.</p><p><italic>Abdomen</italic>: Abdomen arched anteriorly, rounded-subtriangular in lateral view, usually with four to six large hump-like tubercles on dorsal surface (<xref ref-type="fig" rid="F5">Figs 5A, 5E-G</xref>); cuticle covered with short plumose setae and numerous sclerotic spots (<xref ref-type="fig" rid="F5">Figs 5A-B</xref>). Epigastric region with sclerotised (setose) book lung covers and dorsal and ventral plates surrounding pedicel (<xref ref-type="fig" rid="F5">Fig. 5C</xref>) (plates fused in males); dorsal pedicel plate with transverse ridges; females with median genital plate and sclerotised lateral sigillae (<xref ref-type="fig" rid="F5">Figs 5C-D</xref>); males with broad dorsal scute fused anteriorly to epigastric sclerites, with or without additional paired sclerites associated with hump-like tubercles (<xref ref-type="fig" rid="F5">Fig. 5A</xref>). Six spinnerets, surrounded by thickened cuticle; ALS largest, PMS smallest; colulus absent. Posterior pair of divided tracheal spiracles situated anterior to spinnerets; males also with transverse row of epiandrous gland spigots situated closely anterior to epigastric furrow.</p><p><italic>Genitalia</italic>: Female genitalia haplogyne, with sclerotised, strongly arched genital plate anterior to epigastric furrow (<xref ref-type="fig" rid="F5">Figs 5C-D</xref>); internally with gonopore leading to large, spherical membranous bursa (<xref ref-type="fig" rid="F17">Fig. 17G</xref>; see also <xref ref-type="bibr" rid="B5">Forster and Platnick 1984</xref>, fig. 57) overlying two separate, radiating clusters of sclerotised anterior spermathecae (<xref ref-type="fig" rid="F1">Figs 5D</xref>, <xref ref-type="fig" rid="F10">10G</xref>, <xref ref-type="fig" rid="F14">14G</xref>, <xref ref-type="fig" rid="F19">19G</xref>). Male pedipalp with complex, expandable pyriform bulb (<xref ref-type="fig" rid="F10">Figs 10E</xref>, <xref ref-type="fig" rid="F19">19E</xref>, <xref ref-type="fig" rid="F23">23E</xref>, <xref ref-type="fig" rid="F24">24E</xref>), consisting of smooth tegulum, proximal ‘subtegulum’ and associated tegular groove with basal haematodocha (<xref ref-type="fig" rid="F10">Figs 10E</xref>, <xref ref-type="fig" rid="F23">23E</xref>, <xref ref-type="fig" rid="F27">27E</xref>) (similar to <tp:taxon-name>Mecysmaucheniidae</tp:taxon-name> and potentially analogous to the subtegular division of Entelegynae); distal tegulum with excavate, rimmed cavity surrounding massive, inflatable haematodochal complex <!--PageBreak-->incorporating distal embolus, basal embolic sclerite and multiple tegular sclerites (<xref ref-type="fig" rid="F26">Figs 26D</xref>, <xref ref-type="fig" rid="F27">27E</xref>) (see below); distal haematodochal complex with balloon-like proximal portion (anchored by distal rim of tegulum) and sinuous, tapering embolic portion (anchored by flexible, hinged retro-ventral conductor) (<xref ref-type="fig" rid="F26">Figs 26D</xref>, <xref ref-type="fig" rid="F27">27E</xref>). Unexpanded pedipalp with folded, wiry embolus abutting conductor (<xref ref-type="fig" rid="F17">Fig. 17E</xref>); tegular sclerites embedded pro-distally (<xref ref-type="fig" rid="F20">Fig. 20E</xref>); pedipalpal expansion and haematodochal inflation (e.g. see <xref ref-type="fig" rid="F14">Figs 14E</xref>, <xref ref-type="fig" rid="F23">23E</xref>, <xref ref-type="fig" rid="F26">26D</xref>, <xref ref-type="fig" rid="F27">27E</xref>) resulting in significant conformational changes to shape of conductor, length and orientation of embolus, and relative position of tegular sclerites.</p><p>As noted by <xref ref-type="bibr" rid="B38">Wood (2008)</xref>, the homology of the tegular sclerites among archaeid genera remains unclear, and this is especially true for <italic><tp:taxon-name>Austrarchaea</tp:taxon-name></italic> relative to Malagasy and African taxa. For the purposes of this revision, and for an easy comparison among species of <italic><tp:taxon-name>Austrarchaea</tp:taxon-name></italic> from mid-eastern Australia, the moveable tegular sclerites of the pedipalp are here numbered (1–3), relative to their pro-distal position within the unexpanded tegular cavity (e.g. see <xref ref-type="fig" rid="F11">Figs 11F</xref>, <xref ref-type="fig" rid="F17">17F</xref>). Tegular sclerite 1 (TS 1) is a porrect, variably spiniform (<xref ref-type="fig" rid="F25">Fig. 25F</xref>), rod-like (<xref ref-type="fig" rid="F20">Fig. 20E</xref>) or filiform (<xref ref-type="fig" rid="F10">Fig. 10F</xref>) process (breakable in some specimens; <xref ref-type="fig" rid="F21">Fig. 21F</xref>) that originates near the prolateral base of the conductor, adjacent to the embedded base of the proximal embolic sclerite; during pedipalpal expansion this sclerite usually remains distally directed, positioned adjacent to the embolic haematodocha (<xref ref-type="fig" rid="F26">Figs 26D</xref>, <xref ref-type="fig" rid="F27">27E</xref>). Tegular sclerite 2 (TS 2) is a distinctive, pointed, usually spur-like process, angled obliquely towards the conductor (<xref ref-type="fig" rid="F11">Figs 11F</xref>, <xref ref-type="fig" rid="F25">25F</xref>), which is closely associated with the adjacent tegular sclerite 2a (TS 2a); in the unexpanded state, the sinuous, filiform TS 2a is usually obscured and ‘locked’ within a folded groove along the margin of TS 2 (see <xref ref-type="bibr" rid="B5">Forster and Platnick 1984</xref>, figs 60, 62). Tegular sclerite 3 (TS 3) is the most disto-dorsally positioned of the tegular sclerites, with a broader, more plate-like morphology relative to TS 1–2, usually visible as a distally pointed or rod-like projection beyond the retro-distal rim of the tegulum (<xref ref-type="fig" rid="F14">Figs 14E-F</xref>, <xref ref-type="fig" rid="F17">17E-F</xref>, <xref ref-type="fig" rid="F20">20D-E</xref>).</p></tp:treatment-sec><tp:treatment-sec sec-type="Distribution"><title>Distribution.</title><p>Assassin spiders occur in mesic habitats throughout south-eastern, south-western and north-eastern mainland Australia (<xref ref-type="fig" rid="F2">Fig. 2</xref>), usually in montane rainforests (<xref ref-type="fig" rid="F30">Figs 30C</xref>, <xref ref-type="fig" rid="F38">38C</xref>, <xref ref-type="fig" rid="F41">41C</xref>) and wet eucalypt forests (<xref ref-type="fig" rid="F39">Figs 39C</xref>, <xref ref-type="fig" rid="F42">42C</xref>, <xref ref-type="fig" rid="F45">45C</xref>), but occasionally in temperate heathlands or lowland rainforests (<xref ref-type="fig" rid="F40">Fig. 40C</xref>). In south-eastern Australia they occur on Kangaroo Island (South Australia) and along the Great Dividing Range, from Grampians National Park in south-western Victoria north to Kroombit Tops National Park in south-eastern Queensland. In south-western Western Australia they occur from the Leeuwin-Naturaliste National Park east to Cape Le Grand National Park, with outlying populations in the Porongurup and Stirling Range National Parks. In north-eastern Queensland archaeids occur along the Great Dividing Range, from Eungella National Park near Mackay north to the Mount Finnigan Uplands, near Cooktown. Although this distribution is markedly concordant with the distribution of closed and tall open forests in Australia’s east and extreme south-west (see Specht 1981), assassin spiders appear to be notably absent from Tasmania, from the Australian Alps and from the ‘St Lawrence Gap’ (Webb and Tracey 1981) (<xref ref-type="fig" rid="F2">Fig. 2</xref>), as evidenced by the lack of museum specimens and despite targeted searches by the senior author.<!--PageBreak--></p></tp:treatment-sec><tp:treatment-sec sec-type="Composition"><title>Composition.</title><p>Five described species – <italic><tp:taxon-name>Austrarchaea daviesae</tp:taxon-name></italic> Forster &amp; Platnick, 1984, <italic><tp:taxon-name>Austrarchaea hickmani</tp:taxon-name></italic> (Butler, 1929), <italic><tp:taxon-name>Austrarchaea mainae</tp:taxon-name></italic> Platnick, 1991b, <italic><tp:taxon-name>Austrarchaea nodosa</tp:taxon-name></italic> (Forster, 1956) and <italic><tp:taxon-name>Austrarchaea robinsi</tp:taxon-name></italic> Harvey, 2002a – and the 17 new species from mid-eastern Australia: <italic><tp:taxon-name>Austrarchaea alani</tp:taxon-name></italic> sp. n., <italic><tp:taxon-name>Austrarchaea aleenae</tp:taxon-name></italic> sp. n., <italic><tp:taxon-name>Austrarchaea binfordae</tp:taxon-name></italic> sp. n., <italic><tp:taxon-name>Austrarchaea christopheri</tp:taxon-name></italic> sp. n., <italic><tp:taxon-name>Austrarchaea clyneae</tp:taxon-name></italic> sp. n., <italic><tp:taxon-name>Austrarchaea cunninghami</tp:taxon-name></italic> sp. n., <italic><tp:taxon-name>Austrarchaea dianneae</tp:taxon-name></italic> sp. n., <italic><tp:taxon-name>Austrarchaea harmsi</tp:taxon-name></italic> sp. n., <italic><tp:taxon-name>Austrarchaea helenae</tp:taxon-name></italic> sp. n., <italic><tp:taxon-name>Austrarchaea judyae</tp:taxon-name></italic> sp. n., <italic><tp:taxon-name>Austrarchaea mascordi</tp:taxon-name></italic> sp. n., <italic><tp:taxon-name>Austrarchaea mcguiganae</tp:taxon-name></italic> sp. n., <italic><tp:taxon-name>Austrarchaea milledgei</tp:taxon-name></italic> sp. n., <italic><tp:taxon-name>Austrarchaea monteithi</tp:taxon-name></italic> sp. n., <italic><tp:taxon-name>Austrarchaea platnickorum</tp:taxon-name></italic> sp. n., <italic><tp:taxon-name>Austrarchaea raveni</tp:taxon-name></italic> sp. n. and <italic><tp:taxon-name>Austrarchaea smithae</tp:taxon-name></italic> sp. n.</p></tp:treatment-sec><tp:treatment-sec sec-type="Remarks"><title>Remarks.</title><p>At least three clades of <tp:taxon-name>Archaeidae</tp:taxon-name> can be recognised in Australia (<xref ref-type="fig" rid="F3">Fig. 3B</xref>; see also <xref ref-type="bibr" rid="B39">Wood et al. 2010</xref>): a mid-eastern Australian clade, distributed from southern New South Wales to south-eastern Queensland (including the enigmatic, basal species <italic><tp:taxon-name>Austrarchaea monteithi</tp:taxon-name></italic> sp. n.); a north-eastern Queensland clade, endemic to tropical Queensland; and a southern Australian clade, known from Victoria, South Australia and south-western Western Australia. For the purposes of this revision, mid-eastern Australian species are diagnosed relative only to other related species from mid-eastern Australia (i.e. <italic><tp:taxon-name>Austrarchaea nodosa</tp:taxon-name></italic> and its closest relatives; <xref ref-type="fig" rid="F3">Fig. 3B</xref>), all of which possess five or six dorsal hump-like tubercles on the abdomen (<xref ref-type="fig" rid="F5">Figs 5F-G</xref>) and have a carapace height to carapace length (CH/CL) ratio ≥ 2.00. <italic><tp:taxon-name>Austrarchaea daviesae</tp:taxon-name></italic> and related species from north-eastern Queensland have only two pairs of hump-like tubercles on the abdomen (<xref ref-type="fig" rid="F5">Fig. 5E</xref>), and <italic><tp:taxon-name>Austrarchaea hickmani</tp:taxon-name></italic>, <italic><tp:taxon-name>Austrarchaea robinsi</tp:taxon-name></italic> and <italic><tp:taxon-name>Austrarchaea mainae</tp:taxon-name></italic> from southern Australia have a carapace height to carapace length (CH/CL) ratio significantly less than 2.00 (M. Rix, pers. obs.).</p></tp:treatment-sec><tp:treatment-sec sec-type="Key to the species of Austrarchaea known from mid-eastern Australia (males required)"><title>Key to the species of Austrarchaea known from mid-eastern Australia (males required)</title><table-wrap content-type="key" position="anchor" orientation="portrait"><table><tbody><tr><td rowspan="1" colspan="1">1</td><td rowspan="1" colspan="1">Abdomen with five dorsal hump-like tubercles (<xref ref-type="fig" rid="F5">Fig. 5F</xref>)</td><td rowspan="1" colspan="1"><italic><tp:taxon-name>Austrarchaea monteithi</tp:taxon-name></italic> sp. n.</td></tr><tr><td rowspan="1" colspan="1">–</td><td rowspan="1" colspan="1">Abdomen with six dorsal hump-like tubercles, in three pairs (<xref ref-type="fig" rid="F5">Fig. 5G</xref>)</td><td rowspan="1" colspan="1">2</td></tr><tr><td rowspan="1" colspan="1">2</td><td rowspan="1" colspan="1">Male chelicerae with dense tuft of accessory setae on anterior face of paturon (<xref ref-type="fig" rid="F16">Figs 16C</xref>, <xref ref-type="fig" rid="F17">17C</xref>, <xref ref-type="fig" rid="F23">23C</xref>)</td><td rowspan="1" colspan="1">3</td></tr><tr><td rowspan="1" colspan="1">–</td><td rowspan="1" colspan="1">Male chelicerae with uniform brush (<xref ref-type="fig" rid="F12">Figs 12C</xref>, <xref ref-type="fig" rid="F19">19C</xref>, <xref ref-type="fig" rid="F22">22C</xref>) or comb (<xref ref-type="fig" rid="F14">Figs 14C</xref>, <xref ref-type="fig" rid="F18">18C</xref>) of accessory setae on anterior face of paturon</td><td rowspan="1" colspan="1">5</td></tr><tr><td rowspan="1" colspan="1">3</td><td rowspan="1" colspan="1">Tuft of accessory setae on anterior face of male paturon very strong, dorsally-directed, with ‘pick-like’ profile in lateral view (<xref ref-type="fig" rid="F16">Fig. 16C</xref>)</td><td rowspan="1" colspan="1"><italic><tp:taxon-name>Austrarchaea harmsi</tp:taxon-name></italic> sp. n.</td></tr><tr><td rowspan="1" colspan="1">–</td><td rowspan="1" colspan="1">Tuft of accessory setae on anterior face of male paturon less pronounced, with shorter, densely-bunched profile in lateral view (<xref ref-type="fig" rid="F17">Figs 17C</xref>, <xref ref-type="fig" rid="F23">23C</xref>)</td><td rowspan="1" colspan="1">4</td></tr><tr><td rowspan="1" colspan="1">4</td><td rowspan="1" colspan="1">Tegular sclerite 3 (TS 3) very large, porrect (<xref ref-type="fig" rid="F17">Figs 17D-F</xref>); TS 2 thin, spiniform (<xref ref-type="fig" rid="F17">Fig. 17F</xref>)</td><td rowspan="1" colspan="1"><italic><tp:taxon-name>Austrarchaea aleenae</tp:taxon-name></italic> sp. n.</td></tr><tr><td rowspan="1" colspan="1">–</td><td rowspan="1" colspan="1">Tegular sclerite 3 (TS 3) not enlarged, rounded-rectangular (<xref ref-type="fig" rid="F23">Fig. 23E</xref>); TS 2 spur-like, not spiniform (<xref ref-type="fig" rid="F23">Fig. 23E</xref>)</td><td rowspan="1" colspan="1"><italic><tp:taxon-name>Austrarchaea milledgei</tp:taxon-name></italic> sp. n.</td></tr><tr><td rowspan="1" colspan="1">5</td><td rowspan="1" colspan="1">Tegular sclerite 1 (TS 1) very long, rod-like, visible in retrolateral view, reaching to near distal apex of conductor, with broadly-rounded apex (<xref ref-type="fig" rid="F20">Figs 20C-E</xref>)</td><td rowspan="1" colspan="1"><italic><tp:taxon-name>Austrarchaea christopheri</tp:taxon-name></italic> sp. n. <!--PageBreak--></td></tr><tr><td rowspan="1" colspan="1">–</td><td rowspan="1" colspan="1">Tegular sclerite 1 (TS 1) usually relatively short, obscured by conductor in retrolateral view (<xref ref-type="fig" rid="F18">Figs 18F</xref>, <xref ref-type="fig" rid="F25">25F</xref>); if TS 1 long, never with broadly-rounded apex (<xref ref-type="fig" rid="F10">Figs 10F</xref>, <xref ref-type="fig" rid="F22">22F</xref>)</td><td rowspan="1" colspan="1">6</td></tr><tr><td rowspan="1" colspan="1">6</td><td rowspan="1" colspan="1">Highest point of male pars cephalica (HPC) near posterior margin of ‘head’ (with carapace sometimes almost horizontal anterior to HPC; <xref ref-type="fig" rid="F8">Figs 8A, 8H</xref>), ratio of HPC to post-ocular length = 0.84 (<xref ref-type="fig" rid="F8">Figs 8A, 8C-D, 8H</xref>, <xref ref-type="fig" rid="F9">9D</xref>)</td><td rowspan="1" colspan="1">7</td></tr><tr><td rowspan="1" colspan="1">–</td><td rowspan="1" colspan="1">Highest point of male pars cephalica (HPC) closer to middle of ‘head’, ratio of HPC to post-ocular length &lt; 0.75 (<xref ref-type="fig" rid="F8">Figs 8F-G, 8I</xref>, <xref ref-type="fig" rid="F9">9C, 9F-I</xref>)</td><td rowspan="1" colspan="1">11</td></tr><tr><td rowspan="1" colspan="1">7</td><td rowspan="1" colspan="1">Male chelicerae with short comb of accessory setae on anterior face of paturon (<xref ref-type="fig" rid="F14">Figs 14C</xref>, <xref ref-type="fig" rid="F18">18C</xref>)</td><td rowspan="1" colspan="1">8</td></tr><tr><td rowspan="1" colspan="1">–</td><td rowspan="1" colspan="1">Male chelicerae with longer brush of accessory setae on anterior face of paturon (<xref ref-type="fig" rid="F11">Figs 11C</xref>, <xref ref-type="fig" rid="F15">15C</xref>)</td><td rowspan="1" colspan="1">9</td></tr><tr><td rowspan="1" colspan="1">8</td><td rowspan="1" colspan="1">Conductor ‘ear-shaped’, with large proximal lobe (<xref ref-type="fig" rid="F14">Figs 14D-F</xref>); tegular sclerite 3 (TS 3) triangular, with pointed apex (<xref ref-type="fig" rid="F14">Fig. 14E</xref>)</td><td rowspan="1" colspan="1"><italic><tp:taxon-name>Austrarchaea raveni</tp:taxon-name></italic> sp. n.</td></tr><tr><td rowspan="1" colspan="1">–</td><td rowspan="1" colspan="1">Conductor foliate, obliquely-angled (<xref ref-type="fig" rid="F18">Figs 18D-E</xref>); tegular sclerite 3 (TS 3) very large, porrect, with broadly-pointed rectangular apex (<xref ref-type="fig" rid="F18">Figs 18D-F</xref>)</td><td rowspan="1" colspan="1"><italic><tp:taxon-name>Austrarchaea alani</tp:taxon-name></italic> sp. n.</td></tr><tr><td rowspan="1" colspan="1">9</td><td rowspan="1" colspan="1">Tegular sclerite 1 (TS 1) very long, spiniform, visible in retrolateral view, reaching to near distal apex of conductor, with sharply-pointed apex (<xref ref-type="fig" rid="F22">Figs 22E-F</xref>)</td><td rowspan="1" colspan="1"><italic><tp:taxon-name>Austrarchaea binfordae</tp:taxon-name></italic> sp. n.</td></tr><tr><td rowspan="1" colspan="1">–</td><td rowspan="1" colspan="1">Tegular sclerite 1 (TS 1) relatively short, shorter than TS 2, obscured by conductor in retrolateral view (<xref ref-type="fig" rid="F11">Figs 11F</xref>, <xref ref-type="fig" rid="F1">15F</xref>)</td><td rowspan="1" colspan="1">10</td></tr><tr><td rowspan="1" colspan="1">10</td><td rowspan="1" colspan="1">Conductor ‘spade-shaped’, with sharply-incised proximal margin (<xref ref-type="fig" rid="F15">Figs 15D-F</xref>); male ‘head’ strongly elevated postero-dorsally, post-ocular ratio &gt; 0.40 (<xref ref-type="fig" rid="F8">Fig. 8C</xref>)</td><td rowspan="1" colspan="1"><italic><tp:taxon-name>Austrarchaea judyae</tp:taxon-name></italic> sp. n.</td></tr><tr><td rowspan="1" colspan="1">–</td><td rowspan="1" colspan="1">Conductor foliate, without sharply-incised proximal margin (<xref ref-type="fig" rid="F11">Figs 11D-E</xref>); male ‘head’ not strongly elevated dorsally, post-ocular ratio &lt; 0.30 (<xref ref-type="fig" rid="F8">Fig. 8H</xref>)</td><td rowspan="1" colspan="1"><italic><tp:taxon-name>Austrarchaea dianneae</tp:taxon-name></italic> sp. n.</td></tr><tr><td rowspan="1" colspan="1">11</td><td rowspan="1" colspan="1">Tegular sclerite 1 (TS 1) very thin, filiform (<xref ref-type="fig" rid="F10">Figs 10F</xref>, <xref ref-type="fig" rid="F24">24F</xref>)</td><td rowspan="1" colspan="1">12</td></tr><tr><td rowspan="1" colspan="1">–</td><td rowspan="1" colspan="1">Tegular sclerite 1 (TS 1) broader, spiniform or rod-like (<xref ref-type="fig" rid="F12">Figs 12F</xref>, <xref ref-type="fig" rid="F13">13E</xref>, <xref ref-type="fig" rid="F21">21F</xref>, <xref ref-type="fig" rid="F25">25F</xref>)</td><td rowspan="1" colspan="1">13</td></tr><tr><td rowspan="1" colspan="1">12</td><td rowspan="1" colspan="1">Proximal portion of embolic sclerite very broad, flanged, overlying proximal conductor (<xref ref-type="fig" rid="F10">Figs 10D-E</xref>).</td><td rowspan="1" colspan="1"><italic><tp:taxon-name>Austrarchaea nodosa</tp:taxon-name></italic> (Forster, 1956)</td></tr><tr><td rowspan="1" colspan="1">–</td><td rowspan="1" colspan="1">Proximal portion of embolic sclerite not flanged, fully-embraced by conductor (<xref ref-type="fig" rid="F24">Figs 24D-E</xref>)</td><td rowspan="1" colspan="1"><italic><tp:taxon-name>Austrarchaea mascordi</tp:taxon-name></italic> sp. n.</td></tr><tr><td rowspan="1" colspan="1">13</td><td rowspan="1" colspan="1">Tegular sclerite 1 (TS 1) rod-like, without sharply-pointed apex (<xref ref-type="fig" rid="F27">Fig. 27E</xref>)</td><td rowspan="1" colspan="1"><italic><tp:taxon-name>Austrarchaea mcguiganae</tp:taxon-name></italic> sp. n.</td></tr><tr><td rowspan="1" colspan="1">–</td><td rowspan="1" colspan="1">Tegular sclerite 1 (TS 1) usually spiniform, with sharply-pointed apex (<xref ref-type="fig" rid="F12">Figs 12F</xref>, <xref ref-type="fig" rid="F3">13E</xref>, <xref ref-type="fig" rid="F21">21F</xref>, <xref ref-type="fig" rid="F25">25F</xref>, <xref ref-type="fig" rid="F26">26D</xref>)</td><td rowspan="1" colspan="1">14</td></tr><tr><td rowspan="1" colspan="1">14</td><td rowspan="1" colspan="1">Male ‘head’ strongly elevated dorsally, post-ocular ratio &gt; 0.38 (<xref ref-type="fig" rid="F9">Fig. 9G</xref>); highest point of pars cephalica (HPC) approaching posterior quarter of ‘head’, ratio of HPC to post-ocular length ~0.70 (<xref ref-type="fig" rid="F9">Fig. 9G</xref>)</td><td rowspan="1" colspan="1"><italic><tp:taxon-name>Austrarchaea smithae</tp:taxon-name></italic> sp. n.    <!--PageBreak--></td></tr><tr><td rowspan="1" colspan="1">–</td><td rowspan="1" colspan="1">Male ‘head’ not strongly elevated dorsally, post-ocular ratio = 0.35 (<xref ref-type="fig" rid="F8">Figs 8F-G</xref>, <xref ref-type="fig" rid="F9">9C, 9I</xref>); highest point of pars cephalica (HPC) near middle of ‘head’, ratio of HPC to post-ocular length &lt; 0.65 (<xref ref-type="fig" rid="F9">Figs 8F-G</xref>, <xref ref-type="fig" rid="F9">9C, 9I</xref>)</td><td rowspan="1" colspan="1">15</td></tr><tr><td rowspan="1" colspan="1">15</td><td rowspan="1" colspan="1">Male ‘head’ with concave depression near posterior margin (<xref ref-type="fig" rid="F8">Fig. 8F</xref>)</td><td rowspan="1" colspan="1"><italic><tp:taxon-name>Austrarchaea clyneae</tp:taxon-name></italic> sp. n.</td></tr><tr><td rowspan="1" colspan="1">–</td><td rowspan="1" colspan="1">Male ‘head’ without concave depression near posterior margin (<xref ref-type="fig" rid="F8">Figs 8G</xref>, <xref ref-type="fig" rid="F9">9C, 9I</xref>)</td><td rowspan="1" colspan="1">16</td></tr><tr><td rowspan="1" colspan="1">16</td><td rowspan="1" colspan="1">Tegular sclerite 1 (TS 1) spiniform, with long, gently-tapered apex (<xref ref-type="fig" rid="F21">Figs 21F</xref>, <xref ref-type="fig" rid="F26">26D</xref>)</td><td rowspan="1" colspan="1">17</td></tr><tr><td rowspan="1" colspan="1">–</td><td rowspan="1" colspan="1">Tegular sclerite 1 (TS 1) relatively short, with rectangular base and sharply-tapered apex (<xref ref-type="fig" rid="F12">Fig. 12F</xref>)</td><td rowspan="1" colspan="1"><italic><tp:taxon-name>Austrarchaea cunninghami</tp:taxon-name></italic> sp. n.</td></tr><tr><td rowspan="1" colspan="1">17</td><td rowspan="1" colspan="1">Tegular sclerite 1 (TS 1) with curled distal tip (<xref ref-type="fig" rid="F26">Fig. 26D</xref>)</td><td rowspan="1" colspan="1"><italic><tp:taxon-name>Austrarchaea helenae</tp:taxon-name></italic> sp. n.</td></tr><tr><td rowspan="1" colspan="1">–</td><td rowspan="1" colspan="1">Tegular sclerite 1 (TS 1) straight, without curled distal tip (<xref ref-type="fig" rid="F21">Fig. 21F</xref>)</td><td rowspan="1" colspan="1"><italic><tp:taxon-name>Austrarchaea platnickorum</tp:taxon-name></italic> sp. n.</td></tr></tbody></table></table-wrap></tp:treatment-sec><tp:treatment-sec><!--Section generated to contain objects referenced in tp:taxon-treatment.--><fig id="F5" position="float" orientation="portrait"><label>Figure 5.</label><caption><p>Abdominal morphology of <italic>Austrarchaea </italic>species. <bold>A–C</bold>, <italic>A. judyae</italic> sp. n.: <bold>A</bold>, male abdomen, antero-lateral view, showing dorsal scute (S) and additional dorsal sclerites (ds); <bold>B</bold>, detail of female abdomen, lateral view, showing subcuticular guanine crystals (GC) and concentric arrangements of setae around sclerotic spots (ss); <bold>C</bold>, female epigastric region, ventral view, showing setose book lung covers (BL) and genital plate (GP). <bold>D</bold>, Cleared epigastric region of female <italic>A. nodosa</italic> (Forster), postero-ventral view, showing position of clustered spermathecae under posterior rim of genital plate. <bold>E–G</bold>, Female abdomens, postero-lateral view, showing arrangement of dorsal hump-like tubercles (HT) in different taxa: <bold>E</bold>, <italic>A</italic>. sp. nr. <italic>daviesae</italic> (QMB S72989, from Mount Bartle Frere, NE. Queensland); <bold>F</bold>, <italic>A. monteithi</italic> sp. n.; <bold>G</bold>, <italic>A. aleenae</italic> sp. n. Note the presence of only a single posterior hump-like tubercle (HT 5) in <italic>A. monteithi</italic>.</p></caption><graphic xmlns:xlink="http://www.w3.org/1999/xlink" xlink:href="ZooKeys-123-001-g005.jpg" position="float" orientation="portrait" xlink:type="simple"/></fig><fig id="F10" position="float" orientation="portrait"><label>Figure 10.</label><caption><p><italic>Austrarchaea nodosa</italic> (Forster, 1956). <bold>A–B</bold>, Cephalothorax and abdomen, lateral view: <bold>A</bold>, female (QMB S75416) from Lamington National Park, Queensland; <bold>B</bold>, male (QMB S75416) from Lamington National Park, Queensland. <bold>C</bold>, Male chelicerae, lateral view, showing accessory setae. <bold>D–F</bold>, Male (WAM T89592) pedipalp: <bold>D–E</bold>, bulb, retrolateral view; <bold>F</bold>, detail of distal tegular sclerites, prodistal view. <bold>G</bold>, Female (QMB S75416) internal genitalia, dorsal view. C = conductor; E = embolus; Es = embolic sclerite; T = tegulum; (TS)1–3 = tegular sclerites 1–3. Scale bars: A–B = 1.0 mm; E = 0.2 mm.</p></caption><graphic xmlns:xlink="http://www.w3.org/1999/xlink" xlink:href="ZooKeys-123-001-g010.jpg" position="float" orientation="portrait" xlink:type="simple"/></fig><fig id="F14" position="float" orientation="portrait"><label>Figure 14.</label><caption><p><italic>Austrarchaea raveni</italic> sp. n. <bold>A–B</bold>, Cephalothorax and abdomen, lateral view: <bold>A</bold>, allotype female (QMB S90192) from D’Aguilar National Park, Queensland; <bold>B</bold>, holotype male (QMB S90193) from D’Aguilar National Park, Queensland. <bold>C</bold>, Holotype male chelicerae, lateral view, showing accessory setae. <bold>D–F</bold>, Holotype male pedipalp (partially expanded): <bold>D–E</bold>, bulb, retrolateral view (inset shows conductor and embolus on unexpanded pedipalp of male from Mt Mee Forest Reserve, Queensland); <bold>F</bold>, detail of distal tegular sclerites, prodistal view. <bold>G</bold>, Allotype female internal genitalia, dorsal view. C = conductor; E = embolus; Es = embolic sclerite; T = tegulum; (TS)1–3 = tegular sclerites 1–3. Scale bars: A–B = 1.0 mm; E = 0.2 mm.</p></caption><graphic xmlns:xlink="http://www.w3.org/1999/xlink" xlink:href="ZooKeys-123-001-g014.jpg" position="float" orientation="portrait" xlink:type="simple"/></fig><fig id="F15" position="float" orientation="portrait"><label>Figure 15.</label><caption><p><italic>Austrarchaea judyae</italic> sp. n. <bold>A–B</bold>, Cephalothorax and abdomen, lateral view: <bold>A</bold>, allotype female (QMB S90191) from Conondale National Park, Queensland; <bold>B</bold>, holotype male (QMB S90190) from Conondale National Park, Queensland. <bold>C</bold>, Holotype male chelicerae, lateral view, showing accessory setae. <bold>D–F</bold>, Holotype male pedipalp: <bold>D–E</bold>, bulb, retrolateral view; <bold>F</bold>, detail of distal tegular sclerites, prodistal view. <bold>G</bold>, Allotype female internal genitalia, dorsal view. C = conductor; E = embolus; Es = embolic sclerite; T = tegulum; (TS)1–3 = tegular sclerites 1–3. Scale bars: A–B = 1.0 mm; E = 0.2 mm.</p></caption><graphic xmlns:xlink="http://www.w3.org/1999/xlink" xlink:href="ZooKeys-123-001-g015.jpg" position="float" orientation="portrait" xlink:type="simple"/></fig><fig id="F27" position="float" orientation="portrait"><label>Figure 27.</label><caption><p><italic>Austrarchaea mcguiganae</italic> sp. n. <bold>A–B</bold>, Cephalothorax and abdomen, lateral view: <bold>A</bold>, allotype female (AMS KS114975) from Monga National Park, New South Wales; <bold>B</bold>, holotype male (AMS KS62790) from Monga National Park, New South Wales. <bold>C</bold>, Holotype male chelicerae, lateral view, showing accessory setae. <bold>D–E</bold>, Holotype male pedipalpal bulb (fully expanded), retro-ventral view. <bold>G</bold>, Allotype female internal genitalia, dorsal view. bH = basal haematodocha; C = conductor; Cy = cymbium; E = embolus; eH = embolic portion of distal haematodocha; Es = embolic sclerite; pH = proximal portion of distal haematodocha; T = tegulum; (TS)1–3 = tegular sclerites 1–3. Scale bars: A–B = 1.0 mm; E = 0.2 mm.</p></caption><graphic xmlns:xlink="http://www.w3.org/1999/xlink" xlink:href="ZooKeys-123-001-g027.jpg" position="float" orientation="portrait" xlink:type="simple"/></fig><fig id="F4" position="float" orientation="portrait"><label>Figure 4.</label><caption><p>Carapace morphology of <italic>Austrarchaea </italic>species. <bold>A–E</bold>, <italic>A. alani</italic> sp. n.: <bold>A</bold>, male pars cephalica, frontal view, showing dorsal ‘head’ region, posterior horns (H) and cheliceral foramen (CF); <bold>B</bold>, female pars cephalica, antero-lateral view, showing ocular bulge (OB), cheliceral foramen (CF) and division of pars cephalica into ‘head’ and ‘neck’ regions; <bold>C</bold>, male pars thoracica, ‘neck’ and fused cheliceral diastema (fCD), antero-lateral view; <bold>D</bold>, female chelicerae and peg teeth, frontal view; <bold>E</bold>, male ‘neck’, lateral view, showing setose tubercles (sT). <bold>F–G</bold>, <italic>A. judyae</italic> sp. n.: <bold>F</bold>, male chelicerae, lateral view, showing accessory setae (AS) and ectal stridulatory file (SF); <bold>G</bold>, detail of female posterior pars cephalica, lateral view, showing field of densely granulate cuticle.</p></caption><graphic xmlns:xlink="http://www.w3.org/1999/xlink" xlink:href="ZooKeys-123-001-g004.jpg" position="float" orientation="portrait" xlink:type="simple"/></fig><fig id="F6" position="float" orientation="portrait"><label>Figure 6.</label><caption><p>Graphs depicting the relationship between carapace length (CL) and carapace height (CH) for species of <italic>Austrarchaea</italic> from mid-eastern Australia. Overall body size variation is quantified by the relative lengths of the carapace, whereas carapace shape variation is reflected by the CH/CL ratio; taxa with a very tall, greatly elevated pars cephalica have a CH/CL ratio &gt; 2.20. Circles ● denote New South Wales and southern Queensland species; and triangles ▲ denote Queensland species (from north of the Border Ranges). Note the relatively small body sizes of <italic>A. judyae </italic>sp. n., <italic>A. binfordae</italic> sp. n. and <italic>A. alani </italic>sp. n., and the relatively tall carapaces of most Queensland taxa. Note also the smaller body sizes and lower variance in carapace length among males relative to females.</p></caption><graphic xmlns:xlink="http://www.w3.org/1999/xlink" xlink:href="ZooKeys-123-001-g006.jpg" position="float" orientation="portrait" xlink:type="simple"/></fig><fig id="F1" position="float" orientation="portrait"><label>Figure 1.</label><caption><p>Habitus images of live Archaeidae from mid-eastern Australia: <bold>A–B</bold>, female <italic>Austrarchaea nodosa</italic> (Forster, 1956) from Binna Burra, Lamington National Park, Queensland; <bold>C–D</bold>, female <italic>A. mascordi</italic> sp. n. from Coolah Tops National Park, New South Wales; <bold>E–F</bold>, juvenile <italic>A. raveni</italic> sp. n. from Mount Glorious, Queensland. Images A–D by M. Rix; images E–F by Greg Anderson, used with permission.</p></caption><graphic xmlns:xlink="http://www.w3.org/1999/xlink" xlink:href="ZooKeys-123-001-g001.jpg" position="float" orientation="portrait" xlink:type="simple"/></fig><fig id="F12" position="float" orientation="portrait"><label>Figure 12.</label><caption><p><italic>Austrarchaea cunninghami</italic> sp. n. <bold>A–B</bold>, Cephalothorax and abdomen, lateral view: <bold>A</bold>, allotype female (QMB S90183) from Main Range National Park, Queensland; <bold>B</bold>, holotype male (QMB S90184) from Main Range National Park, Queensland. <bold>C</bold>, Holotype male chelicerae, lateral view, showing accessory setae. <bold>D–F</bold>, Holotype male right pedipalp (flipped horizontal for inter-specific comparison): <bold>D–E</bold>, bulb, retrolateral view; <bold>F</bold>, detail of distal tegular sclerites, prodistal view. <bold>G</bold>, Allotype female internal genitalia, dorsal view. C = conductor; E = embolus; Es = embolic sclerite; T = tegulum; (TS)1–3 = tegular sclerites 1–3. Scale bars: A–B = 1.0 mm; E = 0.2 mm.</p></caption><graphic xmlns:xlink="http://www.w3.org/1999/xlink" xlink:href="ZooKeys-123-001-g012.jpg" position="float" orientation="portrait" xlink:type="simple"/></fig><fig id="F19" position="float" orientation="portrait"><label>Figure 19.</label><caption><p><italic>Austrarchaea monteithi</italic> sp. n. <bold>A–B</bold>, Cephalothorax and abdomen, lateral view: <bold>A</bold>, allotype female (AMS KS114976) from Gibralter Range National Park, New South Wales; <bold>B</bold>, holotype male (AMS KS114977) from Gibralter Range National Park, New South Wales. <bold>C</bold>, Holotype male chelicerae, lateral view, showing accessory setae. <bold>D–F</bold>, Holotype male pedipalp: <bold>D–E</bold>, bulb, retrolateral view; <bold>F</bold>, detail of distal tegular sclerites, prodistal view. <bold>G</bold>, Allotype female internal genitalia, dorsal view. C = conductor; E = embolus; Es = embolic sclerite; T = tegulum; (TS)1–3 = tegular sclerites 1–3. Scale bars: A–B = 1.0 mm; E = 0.2 mm.</p></caption><graphic xmlns:xlink="http://www.w3.org/1999/xlink" xlink:href="ZooKeys-123-001-g019.jpg" position="float" orientation="portrait" xlink:type="simple"/></fig><fig id="F22" position="float" orientation="portrait"><label>Figure 22.</label><caption><p><italic>Austrarchaea binfordae</italic> sp. n. <bold>A–B</bold>, Cephalothorax and abdomen, lateral view: <bold>A</bold>, allotype female (AMS KS13891) from Kerewong State Forest, New South Wales; <bold>B</bold>, holotype male (AMS KS114969) from Kerewong State Forest, New South Wales. <bold>C</bold>, Holotype male chelicerae, lateral view, showing accessory setae. <bold>D–F</bold>, Holotype male pedipalp: <bold>D–E</bold>, bulb, retrolateral view; <bold>F</bold>, detail of distal tegular sclerites, prodistal view. <bold>G</bold>, Allotype female internal genitalia, dorsal view. C = conductor; E = embolus; Es = embolic sclerite; T = tegulum; (TS)1–3 = tegular sclerites 1–3. Scale bars: A–B = 1.0 mm; E = 0.2 mm.</p></caption><graphic xmlns:xlink="http://www.w3.org/1999/xlink" xlink:href="ZooKeys-123-001-g022.jpg" position="float" orientation="portrait" xlink:type="simple"/></fig><fig id="F18" position="float" orientation="portrait"><label>Figure 18.</label><caption><p><italic>Austrarchaea alani</italic> sp. n. <bold>A–B</bold>, Cephalothorax and abdomen, lateral view: <bold>A</bold>, allotype female (QMB S90194) from Kroombit Tops National Park, Queensland; <bold>B</bold>, holotype male (QMB S90195) from Kroombit Tops National Park, Queensland. <bold>C</bold>, Holotype male chelicerae, lateral view, showing accessory setae. <bold>D–F</bold>, Holotype male pedipalp: <bold>D–E</bold>, bulb, retrolateral view; <bold>F</bold>, detail of distal tegular sclerites, prodistal view. <bold>G</bold>, Allotype female internal genitalia, dorsal view. C = conductor; E = embolus; Es = embolic sclerite; T = tegulum; (TS)1–3 = tegular sclerites 1–3. Scale bars: A–B = 1.0 mm; E = 0.2 mm.</p></caption><graphic xmlns:xlink="http://www.w3.org/1999/xlink" xlink:href="ZooKeys-123-001-g018.jpg" position="float" orientation="portrait" xlink:type="simple"/></fig><fig id="F16" position="float" orientation="portrait"><label>Figure 16.</label><caption><p><italic>Austrarchaea harmsi</italic> sp. n. <bold>A–B</bold>, Cephalothorax and abdomen, lateral view: <bold>A</bold>, allotype female (QMB S90187) from Bunya Mountains National Park, Queensland; <bold>B</bold>, holotype male (QMB S90189) from Bunya Mountains National Park, Queensland. <bold>C</bold>, Holotype male chelicerae, lateral view, showing accessory setae. <bold>D–F</bold>, Holotype male pedipalp: <bold>D–E</bold>, bulb, retrolateral view; <bold>F</bold>, detail of distal tegular sclerites, prodistal view. <bold>G</bold>, Allotype female internal genitalia, dorsal view. C = conductor; E = embolus; Es = embolic sclerite; T = tegulum; (TS)1–3 = tegular sclerites 1–3. Scale bars: A–B = 1.0 mm; E = 0.2 mm.</p></caption><graphic xmlns:xlink="http://www.w3.org/1999/xlink" xlink:href="ZooKeys-123-001-g016.jpg" position="float" orientation="portrait" xlink:type="simple"/></fig><fig id="F17" position="float" orientation="portrait"><label>Figure 17.</label><caption><p><italic>Austrarchaea aleenae</italic> sp. n. <bold>A–B</bold>, Cephalothorax and abdomen, lateral view: <bold>A</bold>, allotype female (QMB S1094) from Bulburin National Park, Queensland; <bold>B</bold>, holotype male (QMB S90182) from Bulburin National Park, Queensland. <bold>C</bold>, Holotype male chelicerae, lateral view, showing accessory setae. <bold>D–F</bold>, Holotype male pedipalp: <bold>D–E</bold>, bulb, retrolateral view; <bold>F</bold>, detail of distal tegular sclerites, prodistal view. <bold>G</bold>, Allotype female internal genitalia, dorsal view, showing membranous bursa overlying clustered spermathecae. B = bursa; C = conductor; E = embolus; Es = embolic sclerite; T = tegulum; (TS)1–3 = tegular sclerites 1–3. Scale bars: A–B = 1.0 mm; E = 0.2 mm.</p></caption><graphic xmlns:xlink="http://www.w3.org/1999/xlink" xlink:href="ZooKeys-123-001-g017.jpg" position="float" orientation="portrait" xlink:type="simple"/></fig><fig id="F23" position="float" orientation="portrait"><label>Figure 23.</label><caption><p><italic>Austrarchaea milledgei</italic> sp. n. <bold>A–B</bold>, Cephalothorax and abdomen, lateral view: <bold>A</bold>, female (WAM T112568) from Barrington Tops National Park, New South Wales; <bold>B</bold>, holotype male (AMS KS103905) from Barrington Tops State Forest, New South Wales. <bold>C</bold>, Holotype male chelicerae, lateral view, showing accessory setae. <bold>D–E</bold>, Holotype male pedipalpal bulb (expanded), retro-ventral view. <bold>F</bold>, Female (WAM T112568) internal genitalia, dorsal view. bH = basal haematodocha; C = conductor; Cy = cymbium; E = embolus; Es = embolic sclerite; T = tegulum; (TS)1–3 = tegular sclerites 1–3. Scale bars: A–B = 1.0 mm; E = 0.2 mm.</p></caption><graphic xmlns:xlink="http://www.w3.org/1999/xlink" xlink:href="ZooKeys-123-001-g023.jpg" position="float" orientation="portrait" xlink:type="simple"/></fig><fig id="F24" position="float" orientation="portrait"><label>Figure 24.</label><caption><p><italic>Austrarchaea mascordi</italic> sp. n. <bold>A–B</bold>, Cephalothorax and abdomen, lateral view: <bold>A</bold>, allotype female (AMS KS114974) from Coolah Tops National Park, New South Wales; <bold>B</bold>, holotype male (AMS KS114972) from Coolah Tops National Park, New South Wales. <bold>C</bold>, Holotype male chelicerae, lateral view, showing accessory setae. <bold>D–F</bold>, Holotype male pedipalp: <bold>D–E</bold>, bulb, retrolateral view; <bold>F</bold>, detail of distal tegular sclerites, prodistal view. <bold>G</bold>, Allotype female internal genitalia, dorsal view. C = conductor; E = embolus; Es = embolic sclerite; T = tegulum; (TS)1–3 = tegular sclerites 1–3. Scale bars: A–B = 1.0 mm; E = 0.2 mm.</p></caption><graphic xmlns:xlink="http://www.w3.org/1999/xlink" xlink:href="ZooKeys-123-001-g024.jpg" position="float" orientation="portrait" xlink:type="simple"/></fig><fig id="F26" position="float" orientation="portrait"><label>Figure 26.</label><caption><p><italic>Austrarchaea helenae</italic> sp. n. <bold>A–D</bold>, Holotype male (AMS KS62774) from Macquarie Pass National Park, New South Wales: <bold>A</bold>, cephalothorax and abdomen, lateral view; <bold>B</bold>, chelicerae, lateral view, showing accessory setae; <bold>C–D</bold>, pedipalpal bulb (expanded), retro-ventral view. C = conductor; Cy = cymbium; E = embolus; eH = embolic portion of distal haematodocha; Es = embolic sclerite; pH = proximal portion of distal haematodocha; T = tegulum; (TS)1–3 = tegular sclerites 1–3. Scale bars: A = 1.0 mm; D = 0.2 mm.</p></caption><graphic xmlns:xlink="http://www.w3.org/1999/xlink" xlink:href="ZooKeys-123-001-g026.jpg" position="float" orientation="portrait" xlink:type="simple"/></fig><fig id="F20" position="float" orientation="portrait"><label>Figure 20.</label><caption><p><italic>Austrarchaea christopheri</italic> sp. n. <bold>A–E</bold>, Holotype male (AMS KS114968) from Dorrigo National Park, New South Wales: <bold>A</bold>, cephalothorax and abdomen, lateral view; <bold>B</bold>, chelicerae, lateral view, showing accessory setae; <bold>C–D</bold>, pedipalpal bulb, retrolateral view; <bold>E</bold>, detail of distal tegular sclerites, prodistal view. C = conductor; E = embolus; Es = embolic sclerite; T = tegulum; (TS)1–3 = tegular sclerites 1–3. Scale bars: A = 1.0 mm; D = 0.2 mm.</p></caption><graphic xmlns:xlink="http://www.w3.org/1999/xlink" xlink:href="ZooKeys-123-001-g020.jpg" position="float" orientation="portrait" xlink:type="simple"/></fig><fig id="F11" position="float" orientation="portrait"><label>Figure 11.</label><caption><p><italic>Austrarchaea dianneae</italic> sp. n. <bold>A–B</bold>, Cephalothorax and abdomen, lateral view: <bold>A</bold>, allotype female (QMB S90186) from Tamborine National Park, Queensland; <bold>B</bold>, holotype male (QMB S90185) from Tamborine National Park, Queensland. <bold>C</bold>, Holotype male chelicerae, lateral view, showing accessory setae. <bold>D–F</bold>, Holotype male pedipalp: <bold>D–E</bold>, bulb, retrolateral view; <bold>F</bold>, detail of distal tegular sclerites, prodistal view. <bold>G</bold>, Allotype female internal genitalia, dorsal view. C = conductor; E = embolus; Es = embolic sclerite; T = tegulum; (TS)1–3 = tegular sclerites 1–3. Scale bars: A–B = 1.0 mm; E = 0.2 mm.</p></caption><graphic xmlns:xlink="http://www.w3.org/1999/xlink" xlink:href="ZooKeys-123-001-g011.jpg" position="float" orientation="portrait" xlink:type="simple"/></fig><fig id="F25" position="float" orientation="portrait"><label>Figure 25.</label><caption><p><italic>Austrarchaea smithae</italic> sp. n. <bold>A–B</bold>, Cephalothorax and abdomen, lateral view: <bold>A</bold>, allotype female (AMS KS114979) from Blue Mountains National Park, New South Wales; <bold>B</bold>, holotype male (AMS KS114978) from Blue Mountains National Park, New South Wales. <bold>C</bold>, Holotype male chelicerae, lateral view, showing accessory setae. <bold>D–F</bold>, Holotype male pedipalp: <bold>D–E</bold>, bulb, retrolateral view; <bold>F</bold>, detail of distal tegular sclerites, prodistal view. <bold>G</bold>, Allotype female internal genitalia, dorsal view. C = conductor; E = embolus; Es = embolic sclerite; T = tegulum; (TS)1–3 = tegular sclerites 1–3. Scale bars: A–B = 1.0 mm; E = 0.2 mm.</p></caption><graphic xmlns:xlink="http://www.w3.org/1999/xlink" xlink:href="ZooKeys-123-001-g025.jpg" position="float" orientation="portrait" xlink:type="simple"/></fig><fig id="F21" position="float" orientation="portrait"><label>Figure 21.</label><caption><p><italic>Austrarchaea platnickorum</italic> sp. n. <bold>A–B</bold>, Cephalothorax and abdomen, lateral view: <bold>A</bold>, allotype female (AMS KS114970) from New England National Park, New South Wales; <bold>B</bold>, holotype male (AMS KS114971) from New England National Park, New South Wales. <bold>C</bold>, Holotype male chelicerae, lateral view, showing accessory setae. <bold>D–F</bold>, Holotype male pedipalp: <bold>D–E</bold>, bulb, retrolateral view; <bold>F</bold>, detail of distal tegular sclerites, prodistal view. <bold>G</bold>, Allotype female internal genitalia, dorsal view. Note the broken left tegular sclerite 1 (TS 1) in (F), highlighted (*) at the point of breakage, compared to the long, sharply-pointed right TS 1 (see inset). C = conductor; E = embolus; Es = embolic sclerite; T = tegulum; (TS)1–3 = tegular sclerites 1–3. Scale bars: A–B = 1.0 mm; E = 0.2 mm.</p></caption><graphic xmlns:xlink="http://www.w3.org/1999/xlink" xlink:href="ZooKeys-123-001-g021.jpg" position="float" orientation="portrait" xlink:type="simple"/></fig><fig id="F2" position="float" orientation="portrait"><label>Figure 2.</label><caption><p>Map showing the known distribution of Archaeidae in Australia, with mid-eastern Australian localities highlighted in black. Note the absence of Archaeidae in central-eastern Queensland, the Australian Alps and Tasmania.</p></caption><graphic xmlns:xlink="http://www.w3.org/1999/xlink" xlink:href="ZooKeys-123-001-g002.jpg" position="float" orientation="portrait" xlink:type="simple"/></fig><fig id="F30" position="float" orientation="portrait"><label>Figure 30.</label><caption><p><italic>Austrarchaea cunninghami </italic>sp. n., distribution and habitat: <bold>A</bold>, topographic map showing the known distribution of Archaeidae in south-eastern Queensland and eastern New South Wales, with collection localities for <italic>A. cunninghami</italic> highlighted in yellow (red highlighted localities denote juvenile specimens of tentative identification); <bold>B</bold>, satellite image showing detail of inset (A); <bold>C</bold>, subtropical rainforest at the type locality – Cunningham’s Gap, Main Range National Park, Queensland (April 2010). Image (C) by M. Rix.</p></caption><graphic xmlns:xlink="http://www.w3.org/1999/xlink" xlink:href="ZooKeys-123-001-g030.jpg" position="float" orientation="portrait" xlink:type="simple"/></fig><fig id="F38" position="float" orientation="portrait"><label>Figure 38.</label><caption><p><italic>Austrarchaea christopheri</italic> sp. n., distribution and habitat: <bold>A</bold>, topographic map showing the known distribution of Archaeidae in south-eastern Queensland and eastern New South Wales, with collection localities for <italic>A. christopheri</italic> highlighted in yellow; <bold>B</bold>, satellite image showing detail of inset (A); <bold>C</bold>, subtropical rainforest at the type locality – The Never Never, Dorrigo National Park, New South Wales (April 2010). Image (C) by M. Rix.</p></caption><graphic xmlns:xlink="http://www.w3.org/1999/xlink" xlink:href="ZooKeys-123-001-g038.jpg" position="float" orientation="portrait" xlink:type="simple"/></fig><fig id="F41" position="float" orientation="portrait"><label>Figure 41.</label><caption><p><italic>Austrarchaea milledgei</italic> sp. n., distribution and habitat: <bold>A</bold>, topographic map showing the known distribution of Archaeidae in south-eastern Queensland and eastern New South Wales, with collection localities for <italic>A. milledgei</italic> highlighted in yellow (red highlighted localities denote specimens of tentative identification); <bold>B</bold>, satellite image showing detail of inset (A); <bold>C</bold>, cool-temperate <italic>Nothofagus moorei</italic> rainforest near the type locality – Barrington Tops National Park, New South Wales (April 2010). Image (C) by M. Rix.</p></caption><graphic xmlns:xlink="http://www.w3.org/1999/xlink" xlink:href="ZooKeys-123-001-g041.jpg" position="float" orientation="portrait" xlink:type="simple"/></fig><fig id="F39" position="float" orientation="portrait"><label>Figure 39.</label><caption><p><italic>Austrarchaea platnickorum</italic> sp. n., distribution and habitat: <bold>A</bold>, topographic map showing the known distribution of Archaeidae in south-eastern Queensland and eastern New South Wales, with collection localities for <italic>A. platnickorum</italic> highlighted in yellow; <bold>B</bold>, satellite image showing detail of inset (A); <bold>C</bold>, snow gum woodland adjacent to cool-temperate <italic>Nothofagus moorei</italic> rainforest at the type locality – Banksia Point, New England National Park, New South Wales (April 2010). Image (C) by M. Rix.</p></caption><graphic xmlns:xlink="http://www.w3.org/1999/xlink" xlink:href="ZooKeys-123-001-g039.jpg" position="float" orientation="portrait" xlink:type="simple"/></fig><fig id="F42" position="float" orientation="portrait"><label>Figure 42.</label><caption><p><italic>Austrarchaea mascordi</italic> sp. n., distribution and habitat: <bold>A</bold>, topographic map showing the known distribution of Archaeidae in south-eastern Queensland and eastern New South Wales, with collection localities for <italic>A. mascordi</italic> highlighted in yellow; <bold>B</bold>, satellite image showing detail of inset (A); <bold>C</bold>, open eucalypt forest near the type locality – Breeza Lookout, Coolah Tops National Park, New South Wales (April 2010). Image (C) by M. Rix.</p></caption><graphic xmlns:xlink="http://www.w3.org/1999/xlink" xlink:href="ZooKeys-123-001-g042.jpg" position="float" orientation="portrait" xlink:type="simple"/></fig><fig id="F45" position="float" orientation="portrait"><label>Figure 45.</label><caption><p><italic>Austrarchaea mcguiganae</italic> sp. n., distribution and habitat: <bold>A</bold>, topographic map showing the known distribution of Archaeidae in south-eastern Queensland and eastern New South Wales, with collection localities for <italic>A. mcguiganae</italic> highlighted in yellow (red highlighted localities denote specimens of tentative identification; orange highlighted localities denote genotyped juvenile specimens of tentative identification); <bold>B</bold>, satellite image showing detail of inset (A); <bold>C</bold>, wet eucalypt forest at the type locality – Link Road, Monga National Park, New South Wales (April 2010). Image (C) by M. Rix.</p></caption><graphic xmlns:xlink="http://www.w3.org/1999/xlink" xlink:href="ZooKeys-123-001-g045.jpg" position="float" orientation="portrait" xlink:type="simple"/></fig><fig id="F40" position="float" orientation="portrait"><label>Figure 40.</label><caption><p><italic>Austrarchaea binfordae</italic> sp. n., distribution and habitat: <bold>A</bold>, topographic map showing the known distribution of Archaeidae in south-eastern Queensland and eastern New South Wales, with collection localities for <italic>A. binfordae</italic> highlighted in yellow (orange localities denote genotyped juvenile specimens of tentative identification); <bold>B</bold>, satellite image showing detail of inset (A); <bold>C</bold>, lowland subtropical rainforest at the type locality – McLeods Creek Road, Kerewong State Forest, New South Wales (April 2010). Image (C) by M. Rix.</p></caption><graphic xmlns:xlink="http://www.w3.org/1999/xlink" xlink:href="ZooKeys-123-001-g040.jpg" position="float" orientation="portrait" xlink:type="simple"/></fig><fig id="F3" position="float" orientation="portrait"><label>Figure 3.</label><caption><p>Molecular phylogenetic data analysed as part of this study. <bold>A</bold>, Schematic map of the mitochondrial cytochrome <italic>c</italic> oxidase subunit I–II (COI–COII) gene complex in Archaeidae and other basal Araneomorphae, showing (i) the position of primers used to amplify and sequence 1.6 kilobases of mtDNA, and (ii) the inferred stop and initiation codons for COI and COII, respectively. Note the centralised, overlapping position of the two internal sequencing primer sites (SeqF2a/SeqR1), and the TTG initiation codon for COII, present in all but one of the spider species sequenced for this study. <bold>B</bold>, Majority-rule consensus tree with re-estimated branch lengths, resulting from a combined, gene-partitioned Bayesian analysis of the COI–COII mtDNA data. Thickened branches represent clades with &gt;95% posterior probability support, and individual support values are shown above other nodes.</p></caption><graphic xmlns:xlink="http://www.w3.org/1999/xlink" xlink:href="ZooKeys-123-001-g003.jpg" position="float" orientation="portrait" xlink:type="simple"/></fig><fig id="F8" position="float" orientation="portrait"><label>Figure 8.</label><caption><p>Lateral ‘head’ profiles of males of species of <italic>Austrarchaea</italic> from south-eastern Queensland and extreme north-eastern New South Wales (including the Border Ranges), showing variation in carapace shape as quantified by the post-ocular ratio (P.O. Ratio) and ratio of highest point of carapace relative to post-ocular length (HPC Ratio): <bold>A</bold>, holotype <italic>A. alani</italic> sp. n.; <bold>B</bold>, holotype <italic>A. aleenae</italic> sp. n.; <bold>C</bold>, holotype <italic>A. judyae</italic> sp. n.; <bold>D</bold>, holotype <italic>A. raveni</italic> sp. n.; <bold>E</bold>, holotype <italic>A. harmsi</italic> sp. n.; <bold>F</bold>, holotype <italic>A. clyneae</italic> sp. n.; <bold>G</bold>, holotype <italic>A. cunninghami</italic> sp. n.; <bold>H</bold>, holotype <italic>A. dianneae</italic> sp. n.; <bold>I</bold>, <italic>A. nodosa</italic> (Forster, 1956) (QMB S75416). Asterisks (*) denote concave depressions.</p></caption><graphic xmlns:xlink="http://www.w3.org/1999/xlink" xlink:href="ZooKeys-123-001-g008.jpg" position="float" orientation="portrait" xlink:type="simple"/></fig><fig id="F9" position="float" orientation="portrait"><label>Figure 9.</label><caption><p>Lateral ‘head’ profiles of males of species of <italic>Austrarchaea</italic> from New South Wales (excluding the Border Ranges), showing variation in carapace shape as quantified by the post-ocular ratio (P.O. Ratio) and ratio of highest point of carapace relative to post-ocular length (HPC Ratio): <bold>A</bold>, holotype <italic>A. monteithi</italic> sp. n.; <bold>B</bold>, holotype <italic>A. christopheri</italic> sp. n.; <bold>C</bold>, holotype <italic>A. platnickorum</italic> sp. n.; <bold>D</bold>, holotype <italic>A. binfordae</italic> sp. n.; <bold>E</bold>, holotype <italic>A. milledgei</italic> sp. n.; <bold>F</bold>, holotype <italic>A. mascordi</italic> sp. n.; <bold>G</bold>, holotype <italic>A. smithae</italic> sp. n.; <bold>H</bold>, holotype <italic>A. mcguiganae</italic> sp. n.; <bold>I</bold>, holotype <italic>A. helenae</italic> sp. n. Asterisks (*) denote concave depressions.</p></caption><graphic xmlns:xlink="http://www.w3.org/1999/xlink" xlink:href="ZooKeys-123-001-g009.jpg" position="float" orientation="portrait" xlink:type="simple"/></fig><fig id="F13" position="float" orientation="portrait"><label>Figure 13.</label><caption><p><italic>Austrarchaea clyneae</italic> sp. n. <bold>A–E</bold>, Holotype male (QMB S20425) from Mount Clunie National Park, New South Wales: <bold>A</bold>, cephalothorax and abdomen, lateral view; <bold>B</bold>, chelicerae, lateral view, showing accessory setae; <bold>C–D</bold>, pedipalpal bulb, retrolateral view; <bold>E</bold>, detail of distal tegular sclerites, prodistal view. C = conductor; E = embolus; Es = embolic sclerite; T = tegulum; (TS)1–3 = tegular sclerites 1–3. Scale bars: A = 1.0 mm; D = 0.2 mm.</p></caption><graphic xmlns:xlink="http://www.w3.org/1999/xlink" xlink:href="ZooKeys-123-001-g013.jpg" position="float" orientation="portrait" xlink:type="simple"/></fig></tp:treatment-sec><ref-list><ref id="B24"><mixed-citation xmlns:xlink="http://www.w3.org/1999/xlink" xlink:type="simple"><person-group><name name-style="western"><surname>Platnick</surname><given-names>NI</given-names></name></person-group> (<year>1991b</year>)<article-title> On Western Australian <italic>Austrarchaea</italic> (Araneae, Archaeidae).</article-title><source>Bulletin of the British Arachnological Society </source><volume>8</volume>: <fpage>259</fpage>-<lpage>261</lpage>.</mixed-citation></ref><ref id="B18"><mixed-citation xmlns:xlink="http://www.w3.org/1999/xlink" xlink:type="simple"><person-group><name name-style="western"><surname>Main</surname><given-names>BY</given-names></name></person-group> (<year>1995</year>)<article-title> Additional records of the Gondwanan spider <italic>Austrarchaea</italic> from southwestern Australia.</article-title><source>Western Australian Naturalist </source><volume>20</volume>: <fpage>151</fpage>-<lpage>154</lpage>.</mixed-citation></ref><ref id="B8"><mixed-citation xmlns:xlink="http://www.w3.org/1999/xlink" xlink:type="simple"><person-group><name name-style="western"><surname>Harvey</surname><given-names>MS</given-names></name></person-group> (<year>2002a</year>)<article-title> A new species of <italic>Austrarchaea</italic> (Araneae: Archaeidae) from Western Australia.</article-title><source>Records of the Western Australian Museum </source><volume>21</volume>: <fpage>35</fpage>-<lpage>37</lpage>.</mixed-citation></ref><ref id="B5"><mixed-citation xmlns:xlink="http://www.w3.org/1999/xlink" xlink:type="simple"><person-group><name name-style="western"><surname>Forster</surname><given-names>RR</given-names></name><name name-style="western"><surname>Platnick</surname><given-names>NI</given-names></name></person-group> (<year>1984</year>)<article-title> A review of the archaeid spiders and their relatives, with notes on the limits of the superfamily Palpimanoidea (Arachnida, Araneae).</article-title><source>Bulletin of the American Museum of Natural History </source><volume>178</volume>: <fpage>1</fpage>-<lpage>106</lpage>.</mixed-citation></ref><ref id="B38"><mixed-citation xmlns:xlink="http://www.w3.org/1999/xlink" xlink:type="simple"><person-group><name name-style="western"><surname>Wood</surname><given-names>H</given-names></name></person-group> (<year>2008</year>)<article-title> A revision of the assassin spiders of the <italic>Eriauchenius</italic> gracilicollis group, a clade of spiders endemic to Madagascar (Araneae: Archaeidae).</article-title><source>Zoological Journal of the Linnean Society </source><volume>152</volume>: <fpage>255</fpage>-<lpage>296</lpage>. <ext-link ext-link-type="uri" xlink:href="http://dx.doi.org/10.1111/j.1096-3642.2007.00359.x" xlink:type="simple">doi:10.1111/j.1096-3642.2007.00359.x</ext-link></mixed-citation></ref><ref id="B32"><mixed-citation xmlns:xlink="http://www.w3.org/1999/xlink" xlink:type="simple"><person-group><name name-style="western"><surname>Schütt</surname><given-names>K</given-names></name></person-group> (<year>2002</year>)<source> The limits and phylogeny of the Araneoidea (Arachnida, Araneae).</source> PhD thesis, <publisher-name>Humboldt-Universität zu Berlin</publisher-name>, <publisher-loc>Berlin</publisher-loc>.</mixed-citation></ref><ref id="B39"><mixed-citation xmlns:xlink="http://www.w3.org/1999/xlink" xlink:type="simple"><person-group><name name-style="western"><surname>Wood</surname><given-names>HM</given-names></name><name name-style="western"><surname>Griswold</surname><given-names>CE</given-names></name><name name-style="western"><surname>Gillespie</surname><given-names>RG</given-names></name><name name-style="western"><surname>Elias</surname><given-names>DO</given-names></name></person-group> (<year>2010</year>)<article-title> Archaeid and mecysmaucheniid spiders and their relatives (Araneae: Archaeidae, Mecysmaucheniidae): phylogeny, biogeography and evolution of the carapace morphology.</article-title> In: <person-group><name name-style="western"><surname>Żabka</surname><given-names>M</given-names></name></person-group> (<role>Ed</role>) <source>18th International Congress of Arachnology, Book of Abstracts, July 2010.</source><publisher-name>Akademia Podlaska</publisher-name>, <publisher-loc>Siedlce</publisher-loc>, <lpage>480</lpage>.</mixed-citation></ref></ref-list></tp:taxon-treatment>
