# Supplementary material for: Australian Assassins, Part I: A review of the Assassin Spiders (Araneae, Archaeidae) of mid-eastern Australia
Source: Zookeys. 2011 Aug 15;(123):1–100. doi: 10.3897/zookeys.123.1448 (PMC3175121; doi:10.3897/zookeys.123.1448)
Supplement: XML Treatment for Austrarchaea cunninghami Main Range Assassin Spider [file zookeys.123.1448-treatment4.xml]

<!DOCTYPE tp:taxon-treatment
  PUBLIC "-//TaxonX//DTD Taxonomic Treatment Publishing DTD v0 20100105//EN" "tax-treatment-NSO.dtd">
<tp:taxon-treatment xmlns:tp="http://www.plazi.org/taxpub"><tp:treatment-meta><mixed-citation publication-type="journal"><person-group><name><surname>Rix</surname><given-names>Michael G.</given-names></name><name><surname>Harvey</surname><given-names>Mark S.</given-names></name></person-group><article-title>Australian Assassins, Part I: A review of the Assassin Spiders (Araneae, Archaeidae) of mid-eastern Australia</article-title><source>Zookeys</source><day>15</day><month>8</month><year>2011</year><volume>2011</volume><issue>123</issue><fpage>1</fpage><lpage>100</lpage><pub-id pub-id-type="doi">10.3897/zookeys.123.1448</pub-id></mixed-citation></tp:treatment-meta><tp:nomenclature><tp:taxon-name>
                        <tp:taxon-name-part taxon-name-part-type="genus">Austrarchaea</tp:taxon-name-part>
                        <tp:taxon-name-part taxon-name-part-type="species">cunninghami</tp:taxon-name-part>
                    <object-id xmlns:xlink="http://www.w3.org/1999/xlink" xlink:type="simple">urn:lsid:zoobank.org:act:EFE94CB8-B85A-4573-B181-E6279995D9B2</object-id>
                    <object-id xmlns:xlink="http://www.w3.org/1999/xlink" xlink:type="simple">http://species-id.net/wiki/Austrarchaea_cunninghami</object-id>
                    <tp:taxon-name-part taxon-name-part-type="vernacular name">Main Range Assassin Spider</tp:taxon-name-part>
                    </tp:taxon-name><tp:taxon-authority>Rix &amp; Harvey</tp:taxon-authority><tp:taxon-status xmlns:xlink="http://www.w3.org/1999/xlink" xlink:type="simple">sp. n.</tp:taxon-status><xref ref-type="fig" rid="F7">Figs 7G</xref><xref ref-type="fig" rid="F8">8G</xref><xref ref-type="fig" rid="F12">12</xref><xref ref-type="fig" rid="F30">30</xref></tp:nomenclature><tp:treatment-sec sec-type="Type material"><title>Type material.</title><p>Holotype male: Main Range National Park, Cunningham's Gap, track to Mount Mitchell, Queensland, Australia, <named-content xmlns:xlink="http://www.w3.org/1999/xlink" content-type="dwc:verbatimCoordinates" xlink:type="simple">28°03'05"S, 152°23'41"E</named-content>, sifting elevated leaf litter, subtropical rainforest and adjacent transitional eucalypt forest, 805 m, 23.IV.2010, M. Rix, D. Harms (QMB S90184).</p><p>Paratypes: Allotype female, same data as holotype (QMB S90183); 1 female and 14 juveniles, same data as holotype (WAM T112555DNA: Ar55-89-F/Ar55-90-J/Ar55-91-J).</p></tp:treatment-sec><tp:treatment-sec sec-type="Other material examined"><title>Other material examined.</title><p><bold>AUSTRALIA:</bold> Queensland<bold>:</bold> <bold>Main Range National Park:</bold> Mount Mitchell, pitfall, 1060 m, 1.III.1992, D. Cook, 1 juvenile (QMB S25714).</p></tp:treatment-sec><tp:treatment-sec sec-type="Additional material examined (of tentative identification)"><title>Additional material examined (of tentative identification).</title><p><bold>AUSTRALIA:</bold> Queensland<bold>: Main Range National Park:</bold> Mount Superbus, summit, pyrethrum, trees and logs, 1300 m, 8-9.II.1990, G. Monteith, G. Thompson, H. Janetski, 2 juveniles (QMB S38509); Mount Asplenium, pyrethrum, trees and logs, 1290 m, 30.I.1993, G. Monteith, 1 juvenile (QMB S90179).</p></tp:treatment-sec><tp:treatment-sec sec-type="Etymology"><title>Etymology.</title><p>The specific epithet is a patronym in honour of British botanist and explorer Allan Cunningham (1791–1839), after whom the type locality of this species – Cunningham’s Gap in the Main Range National Park – is named.<!--PageBreak--></p></tp:treatment-sec><tp:treatment-sec sec-type="Diagnosis"><title>Diagnosis.</title><p><italic><tp:taxon-name>Austrarchaea cunninghami</tp:taxon-name></italic> can be distinguished from all other <tp:taxon-name>Archaeidae</tp:taxon-name> from mid-eastern Australia except <italic><tp:taxon-name>Austrarchaea dianneae</tp:taxon-name></italic> by the shape of the conductor (<xref ref-type="fig" rid="F12">Figs 12D-E</xref>), which is broad, foliate and curved laterally, with a triangular apex; and from <italic><tp:taxon-name>Austrarchaea dianneae</tp:taxon-name></italic> by the shorter, sharply-tapered tegular sclerite 1 (TS 1) (<xref ref-type="fig" rid="F12">Fig. 12F</xref>) and by the more rounded, less conical shape of the male ‘head’ (<xref ref-type="fig" rid="F8">Fig. 8G</xref>).</p><p>This species can also be distinguished from other genotyped taxa from mid-eastern Australia (see <xref ref-type="fig" rid="F3">Fig. 3B</xref>) by the following four unique nucleotide substitutions for COI and COII (n = 3): C(769), C(981), C(1140), G(1152).</p></tp:treatment-sec><tp:treatment-sec sec-type="Description"><title>Description.</title><p><italic>Holotype male</italic>: Total length 2.82; leg I femur 3.01; F1/CL ratio 2.70. Cephalothorax dark reddish-brown; legs tan-brown with darker annulations; abdomen mottled grey-brown and beige, with darker brown dorsal scute and sclerites (<xref ref-type="fig" rid="F12">Fig. 12B</xref>). Carapace very tall (CH/CL ratio 2.21); 1.12 long, 2.46 high, 1.05 wide; ‘neck’ 0.56 wide; bearing two pairs of rudimentary horns; highest point of pars cephalica (HPC) near middle of ‘head’ (ratio of HPC to post-ocular length 0.60), carapace gently sloping posterior to HPC; ‘head’ not strongly elevated dorsally (post-ocular ratio 0.27) (<xref ref-type="fig" rid="F8">Fig. 8G</xref>). Chelicerae with brush of accessory setae on anterior face of paturon (<xref ref-type="fig" rid="F12">Fig. 12C</xref>). Abdomen 1.46 long, 0.97 wide; with three pairs of dorsal hump-like tubercles (HT 1–6); dorsal scute fused anteriorly to epigastric sclerites, extending posteriorly to first pair of hump-like tubercles; HT 3–6 each covered by separate dorsal sclerites. Unexpanded pedipalp (<xref ref-type="fig" rid="F12">Figs 12D-F</xref>) with broad, foliate conductor, strongly curved laterally with triangular, evenly-tapered apex; tegular sclerite 1 (TS 1) relatively short, with rectangular base and sharply-tapered apex, obscured by conductor in retrolateral view; TS 2 spur-like, longer than TS 1; TS 2a sinuous, filiform, exposed distally; TS 3 embedded proximally within distal haematodocha, with sharply-pointed apex projecting beyond retro-distal rim of tegulum.</p><p><italic>Allotype female</italic>: Total length 3.54; leg I femur 3.24; F1/CL ratio 2.30. Cephalothorax brown; legs tan-brown with darker annulations; abdomen mottled grey-brown and beige (<xref ref-type="fig" rid="F12">Fig. 12A</xref>). Carapace tall (CH/CL ratio 2.20); 1.41 long, 3.10 high, 1.28 wide; ‘neck’ 0.76 wide; bearing two pairs of rudimentary horns; highest point of pars cephalica (HPC) near middle of ‘head’ (ratio of HPC to post-ocular length 0.57), carapace gently sloping posterior to HPC; ‘head’ not strongly elevated dorsally (post-ocular ratio 0.23) (<xref ref-type="fig" rid="F7">Fig. 7G</xref>). Chelicerae without accessory setae on anterior face of paturon. Abdomen 1.90 long, 1.41 wide; with three pairs of dorsal hump-like tubercles (HT 1–6). Internal genitalia with cluster of ≤ 10 variably shaped spermathecae on either side of gonopore, clusters marginally separated near midline of genital plate (<xref ref-type="fig" rid="F12">Fig. 12G</xref>); innermost (anterior) spermathecae longest, sausage-shaped, bent laterally; other spermathecae variably pyriform, curved, directed laterally.</p><p><italic>Variation</italic>: Females (n=2): total length 3.44–3.54; carapace length 1.38–1.41; carapace height 2.97–3.10; CH/CL ratio 2.15–2.20.</p></tp:treatment-sec><tp:treatment-sec sec-type="Distribution"><title>Distribution and habitat.</title><p><italic><tp:taxon-name>Austrarchaea cunninghami</tp:taxon-name></italic> is known only from rainforest habitats in the Main Range National Park of extreme south-eastern Queensland (<xref ref-type="fig" rid="F30">Fig. 30</xref>).</p></tp:treatment-sec><tp:treatment-sec sec-type="Conservation status"><title>Conservation status.</title><p>This species is a short-range endemic taxon (<xref ref-type="bibr" rid="B9">Harvey 2002b</xref>), which although restricted in distribution, is abundant within the World Heritage-listed Main Range National Park near Cunningham’s Gap (M. Rix, pers. obs.). It is not considered to be of conservation concern.</p></tp:treatment-sec><tp:treatment-sec><!--Section generated to contain objects referenced in tp:taxon-treatment.--><fig id="F7" position="float" orientation="portrait"><label>Figure 7.</label><caption><p>Lateral ‘head’ profiles of females of species of <italic>Austrarchaea</italic> from mid-eastern Australia, showing variation in carapace shape as quantified by the post-ocular ratio (P.O. Ratio) and ratio of highest point of carapace relative to post-ocular length (HPC Ratio): <bold>A</bold>, allotype <italic>A. alani</italic> sp. n.; <bold>B</bold>, allotype <italic>A. aleenae</italic> sp. n.; <bold>C</bold>, allotype <italic>A. judyae</italic> sp. n.; <bold>D</bold>, allotype <italic>A. raveni</italic> sp. n.; <bold>E</bold>, allotype <italic>A. harmsi</italic> sp. n.; <bold>F</bold>, allotype <italic>A. monteithi</italic> sp. n.; <bold>G</bold>, allotype <italic>A. cunninghami</italic> sp. n.; <bold>H</bold>, allotype <italic>A. dianneae</italic> sp. n.; <bold>I</bold>, <italic>A. nodosa</italic> (Forster, 1956); <bold>J</bold>, allotype <italic>A. platnickorum</italic> sp. n.; <bold>K</bold>, allotype <italic>A. binfordae</italic> sp. n.; <bold>L</bold>, <italic>A. milledgei</italic> sp. n. (WAM T112568); <bold>M</bold>, allotype <italic>A. mascordi</italic> sp. n.; <bold>N</bold>, allotype <italic>A. smithae</italic> sp. n.; <bold>O</bold>, allotype <italic>A. mcguiganae</italic> sp. n. Asterisks (*) denote concave depressions.</p></caption><graphic xmlns:xlink="http://www.w3.org/1999/xlink" xlink:href="ZooKeys-123-001-g007.jpg" position="float" orientation="portrait" xlink:type="simple"/></fig><fig id="F8" position="float" orientation="portrait"><label>Figure 8.</label><caption><p>Lateral ‘head’ profiles of males of species of <italic>Austrarchaea</italic> from south-eastern Queensland and extreme north-eastern New South Wales (including the Border Ranges), showing variation in carapace shape as quantified by the post-ocular ratio (P.O. Ratio) and ratio of highest point of carapace relative to post-ocular length (HPC Ratio): <bold>A</bold>, holotype <italic>A. alani</italic> sp. n.; <bold>B</bold>, holotype <italic>A. aleenae</italic> sp. n.; <bold>C</bold>, holotype <italic>A. judyae</italic> sp. n.; <bold>D</bold>, holotype <italic>A. raveni</italic> sp. n.; <bold>E</bold>, holotype <italic>A. harmsi</italic> sp. n.; <bold>F</bold>, holotype <italic>A. clyneae</italic> sp. n.; <bold>G</bold>, holotype <italic>A. cunninghami</italic> sp. n.; <bold>H</bold>, holotype <italic>A. dianneae</italic> sp. n.; <bold>I</bold>, <italic>A. nodosa</italic> (Forster, 1956) (QMB S75416). Asterisks (*) denote concave depressions.</p></caption><graphic xmlns:xlink="http://www.w3.org/1999/xlink" xlink:href="ZooKeys-123-001-g008.jpg" position="float" orientation="portrait" xlink:type="simple"/></fig><fig id="F12" position="float" orientation="portrait"><label>Figure 12.</label><caption><p><italic>Austrarchaea cunninghami</italic> sp. n. <bold>A–B</bold>, Cephalothorax and abdomen, lateral view: <bold>A</bold>, allotype female (QMB S90183) from Main Range National Park, Queensland; <bold>B</bold>, holotype male (QMB S90184) from Main Range National Park, Queensland. <bold>C</bold>, Holotype male chelicerae, lateral view, showing accessory setae. <bold>D–F</bold>, Holotype male right pedipalp (flipped horizontal for inter-specific comparison): <bold>D–E</bold>, bulb, retrolateral view; <bold>F</bold>, detail of distal tegular sclerites, prodistal view. <bold>G</bold>, Allotype female internal genitalia, dorsal view. C = conductor; E = embolus; Es = embolic sclerite; T = tegulum; (TS)1–3 = tegular sclerites 1–3. Scale bars: A–B = 1.0 mm; E = 0.2 mm.</p></caption><graphic xmlns:xlink="http://www.w3.org/1999/xlink" xlink:href="ZooKeys-123-001-g012.jpg" position="float" orientation="portrait" xlink:type="simple"/></fig><fig id="F30" position="float" orientation="portrait"><label>Figure 30.</label><caption><p><italic>Austrarchaea cunninghami </italic>sp. n., distribution and habitat: <bold>A</bold>, topographic map showing the known distribution of Archaeidae in south-eastern Queensland and eastern New South Wales, with collection localities for <italic>A. cunninghami</italic> highlighted in yellow (red highlighted localities denote juvenile specimens of tentative identification); <bold>B</bold>, satellite image showing detail of inset (A); <bold>C</bold>, subtropical rainforest at the type locality – Cunningham’s Gap, Main Range National Park, Queensland (April 2010). Image (C) by M. Rix.</p></caption><graphic xmlns:xlink="http://www.w3.org/1999/xlink" xlink:href="ZooKeys-123-001-g030.jpg" position="float" orientation="portrait" xlink:type="simple"/></fig><fig id="F3" position="float" orientation="portrait"><label>Figure 3.</label><caption><p>Molecular phylogenetic data analysed as part of this study. <bold>A</bold>, Schematic map of the mitochondrial cytochrome <italic>c</italic> oxidase subunit I–II (COI–COII) gene complex in Archaeidae and other basal Araneomorphae, showing (i) the position of primers used to amplify and sequence 1.6 kilobases of mtDNA, and (ii) the inferred stop and initiation codons for COI and COII, respectively. Note the centralised, overlapping position of the two internal sequencing primer sites (SeqF2a/SeqR1), and the TTG initiation codon for COII, present in all but one of the spider species sequenced for this study. <bold>B</bold>, Majority-rule consensus tree with re-estimated branch lengths, resulting from a combined, gene-partitioned Bayesian analysis of the COI–COII mtDNA data. Thickened branches represent clades with &gt;95% posterior probability support, and individual support values are shown above other nodes.</p></caption><graphic xmlns:xlink="http://www.w3.org/1999/xlink" xlink:href="ZooKeys-123-001-g003.jpg" position="float" orientation="portrait" xlink:type="simple"/></fig></tp:treatment-sec><ref-list><ref id="B9"><mixed-citation xmlns:xlink="http://www.w3.org/1999/xlink" xlink:type="simple"><person-group><name name-style="western"><surname>Harvey</surname><given-names>MS</given-names></name></person-group> (<year>2002b</year>)<article-title> Short-range endemism among the Australian fauna: some examples from non-marine environments.</article-title><source>Invertebrate Systematics </source><volume>16</volume>: <fpage>555</fpage>-<lpage>570</lpage>. <ext-link ext-link-type="uri" xlink:href="http://dx.doi.org/10.1071/IS02009" xlink:type="simple">doi:10.1071/IS02009</ext-link></mixed-citation></ref></ref-list></tp:taxon-treatment>
