# Supplementary material for: Australian Assassins, Part I: A review of the Assassin Spiders (Araneae, Archaeidae) of mid-eastern Australia
Source: Zookeys. 2011 Aug 15;(123):1–100. doi: 10.3897/zookeys.123.1448 (PMC3175121; doi:10.3897/zookeys.123.1448)
Supplement: XML Treatment for Austrarchaea raveni D’Aguilar Range Assassin Spider [file zookeys.123.1448-treatment6.xml]

<!DOCTYPE tp:taxon-treatment
  PUBLIC "-//TaxonX//DTD Taxonomic Treatment Publishing DTD v0 20100105//EN" "tax-treatment-NSO.dtd">
<tp:taxon-treatment xmlns:tp="http://www.plazi.org/taxpub"><tp:treatment-meta><mixed-citation publication-type="journal"><person-group><name><surname>Rix</surname><given-names>Michael G.</given-names></name><name><surname>Harvey</surname><given-names>Mark S.</given-names></name></person-group><article-title>Australian Assassins, Part I: A review of the Assassin Spiders (Araneae, Archaeidae) of mid-eastern Australia</article-title><source>Zookeys</source><day>15</day><month>8</month><year>2011</year><volume>2011</volume><issue>123</issue><fpage>1</fpage><lpage>100</lpage><pub-id pub-id-type="doi">10.3897/zookeys.123.1448</pub-id></mixed-citation></tp:treatment-meta><tp:nomenclature><tp:taxon-name>
                        <tp:taxon-name-part taxon-name-part-type="genus">Austrarchaea</tp:taxon-name-part>
                        <tp:taxon-name-part taxon-name-part-type="species">raveni</tp:taxon-name-part>
                    <object-id xmlns:xlink="http://www.w3.org/1999/xlink" xlink:type="simple">urn:lsid:zoobank.org:act:8EFF87A1-A86D-452C-8F69-0A4C5191CACA</object-id>
                    <object-id xmlns:xlink="http://www.w3.org/1999/xlink" xlink:type="simple">http://species-id.net/wiki/Austrarchaea_raveni</object-id>
                    <tp:taxon-name-part taxon-name-part-type="vernacular name">D’Aguilar Range Assassin Spider</tp:taxon-name-part>
                    </tp:taxon-name><tp:taxon-authority>Rix &amp; Harvey</tp:taxon-authority><tp:taxon-status xmlns:xlink="http://www.w3.org/1999/xlink" xlink:type="simple">sp. n.</tp:taxon-status><xref ref-type="fig" rid="F1">Figs 1E-F</xref><xref ref-type="fig" rid="F7">7D</xref><xref ref-type="fig" rid="F8">8D</xref><xref ref-type="fig" rid="F14">14</xref><xref ref-type="fig" rid="F32">32</xref></tp:nomenclature><tp:treatment-sec sec-type="Type material"><title>Type material.</title><p>Holotype male: Mount Nebo, D'Aguilar Range, Queensland, Australia, 15.VIII.1990, [inside hollow log], M. Harvey, T. Churchill (QMB S90193).</p><p>Paratype: Allotype female, D'Aguilar National Park, Mount Glorious, Maiala section, track to Greene's Falls, Queensland, Australia, <named-content xmlns:xlink="http://www.w3.org/1999/xlink" content-type="dwc:verbatimCoordinates" xlink:type="simple">27°19'57"S, 152°45'47"E</named-content>, sifting elevated leaf litter, subtropical rainforest, 633 m, 4.V.2010, M. Rix, D. Harms (QMB S90192DNA: Ar73-83-F).</p></tp:treatment-sec><tp:treatment-sec sec-type="Other material examined"><title>Other material examined.</title><p><bold>AUSTRALIA:</bold> Queensland<bold>: D'Aguilar National Park:</bold> Mount Glorious, Maiala section, track to Greene's Falls, <named-content xmlns:xlink="http://www.w3.org/1999/xlink" content-type="dwc:verbatimCoordinates" xlink:type="simple">27°19'30"S, 152°45'45"E</named-content>, hand collected at night from maternal web at base of fallen log, 3.III.2001, M. &amp; A. Rix, 1♀, 1 juvenile (WAM T94092); Mount Glorious, Maiala section, track to Greene's Falls, <named-content xmlns:xlink="http://www.w3.org/1999/xlink" content-type="dwc:verbatimCoordinates" xlink:type="simple">27°19'57"S, 152°45'47"E</named-content>, sifting elevated leaf litter, subtropical rainforest, 633 m, 4.V.2010, M. Rix, D. Harms, 6 juveniles (WAM T112574DNA: Ar73-84-J/Ar73-85-J); Mount Glorious, Maiala section, ANIC Berlesate, ~635 m, 13.III.1973, R. Taylor, 1 juvenile (ANIC). <bold>Mount Glorious:</bold> “Mount Glorious", spraying logs with Mortein, 26.IV.1988, P. Blus, V. Davies, 1 juvenile (QMB S30810); Hiller Family's Property, 20.I.– 26.VI.1978, G. Monteith, 1 juvenile (QMB S30807). <bold>Mount Mee Forest Reserve:</bold> The Mill Rainforest Walk, <named-content xmlns:xlink="http://www.w3.org/1999/xlink" content-type="dwc:verbatimCoordinates" xlink:type="simple">27°04'57"S, 152°42'39"E</named-content>, sifting elevated leaf litter, subtropical rainforest, 271 m, 1.V.2010, M. Rix, D. Harms, 1♂, 3 juveniles (WAM T112575DNA: Ar69-86-M/Ar69-87-J/Ar69-88-J).</p></tp:treatment-sec><tp:treatment-sec sec-type="Additional material (not examined)"><title>Additional material (not examined).</title><p><bold>AUSTRALIA:</bold> Queensland<bold>: Brisbane Forest Park:</bold> Mount Glorious, Lawton Road section of Westside Track, NW. of Maiala, <named-content xmlns:xlink="http://www.w3.org/1999/xlink" content-type="dwc:verbatimCoordinates" xlink:type="simple">27°19'07"S, 152°44'50"E</named-content>, beating ferns ~20 cm from ground, rainforest, 1.I.2010, G. Anderson, 1 juvenile (QMB).</p></tp:treatment-sec><tp:treatment-sec sec-type="Etymology"><title>Etymology.</title><p>The specific epithet is a patronym in honour of Dr Robert Raven, for his extraordinary contributions to arachnology, and for his ongoing efforts documenting the diverse spider fauna of south-eastern Queensland.</p></tp:treatment-sec><tp:treatment-sec sec-type="Diagnosis"><title>Diagnosis.</title><p><italic><tp:taxon-name>Austrarchaea raveni</tp:taxon-name></italic> can be distinguished from all other <tp:taxon-name>Archaeidae</tp:taxon-name> from mid-eastern Australia by the very short, barely differentiated comb of accessory setae on the male chelicerae (<xref ref-type="fig" rid="F14">Fig. 14C</xref>) combined with the unique shape of the conductor (<xref ref-type="fig" rid="F14">Figs 14D-E</xref>), which is ‘ear-shaped’ with a large proximal lobe.</p><p>This species can also be distinguished from other genotyped taxa from mid-eastern Australia (see <xref ref-type="fig" rid="F3">Fig. 3B</xref>) by the following three unique nucleotide substitutions for COI and COII (n = 6): G(9), G(843), T(1408).</p></tp:treatment-sec><tp:treatment-sec sec-type="Description"><title>Description.</title><p><italic>Holotype male</italic>: Total length 2.90; leg I femur 3.10; F1/CL ratio 2.88. Cephalothorax dark reddish-brown; legs tan-brown with darker annulations; abdomen mottled grey-brown and beige, with darker reddish-brown dorsal scute and sclerites (<xref ref-type="fig" rid="F14">Fig. 14B</xref>). Carapace very tall (CH/CL ratio 2.41); 1.08 long, 2.59 high, 0.98 wide; ‘neck’ 0.51 wide; bearing two pairs of rudimentary horns; highest point of pars cephalica (HPC) near posterior margin of ‘head’ (ratio of HPC to post-ocular length 0.90), carapace slightly concave anterior to HPC; ‘head’ moderately elevated postero-dorsally (post-ocular ratio 0.35) (<xref ref-type="fig" rid="F8">Fig. 8D</xref>). Chelicerae with short, barely differentiated comb of accessory setae on anterior face of paturon (<xref ref-type="fig" rid="F14">Fig. 14C</xref>). Abdomen 1.59 long, 1.18 wide; with three pairs of dorsal hump-like tubercles (HT 1–6); dorsal scute fused anteriorly to epigastric sclerites, extending posteriorly to first pair of hump-like tubercles; HT 3–6 each covered by separate dorsal sclerites. Partially expanded pedipalp (<xref ref-type="fig" rid="F14">Figs 14D-F</xref>) with lobed, ‘ear-shaped’ conductor; tegular sclerite 1 (TS 1) spiniform, obscured by conductor in retrolateral view; TS 2 spiniform, longer than TS 1, directed across proximal lobe of conductor; TS 2a sinuous, largely obscured by TS 2; TS 3 embedded proximally within distal haematodocha, with sharply-pointed, broadly triangular apex directed retro-ventrally across conductor.</p><p><italic>Allotype female</italic>: Total length 3.05; leg I femur 3.14; F1/CL ratio 2.58. Cephalothorax brown; legs pale tan-brown with darker annulations; abdomen mottled grey-brown and beige, palest posteriorly (<xref ref-type="fig" rid="F14">Fig. 14A</xref>). Carapace very tall (CH/CL ratio 2.34); 1.22 long, 2.85 high, 1.10 wide; ‘neck’ 0.60 wide; bearing two pairs of rudimentary horns; highest point of pars cephalica (HPC) near posterior margin of ‘head’ (ratio of HPC to post-ocular length 0.83), carapace gently sloping anterior to HPC; ‘head’ moderately elevated postero-dorsally (post-ocular ratio 0.33) (<xref ref-type="fig" rid="F7">Fig. 7D</xref>). Chelicerae without accessory setae on anterior face of paturon. Abdomen 1.59 long, 1.03 wide; with three pairs of dorsal hump-like tubercles (HT 1–6). Internal genitalia with dense cluster of ≤ 15 variably shaped spermathecae on either side of gonopore, clusters meeting near midline of genital plate (<xref ref-type="fig" rid="F14">Fig. 14G</xref>); innermost (anterior) spermathecae sausage-shaped, curved antero-laterally; other spermathecae variably aciniform, straight, directed antero-laterally.</p><p><italic>Variation</italic>: Males (n=2): total length 2.64–2.90; carapace length 1.06–1.08; carapace height 2.46–2.59; CH/CL ratio 2.31–2.41. Females (n=2): total length 3.05–3.46; carapace length 1.22–1.30; carapace height 2.85–3.10; CH/CL ratio 2.34–2.38.<!--PageBreak--></p></tp:treatment-sec><tp:treatment-sec sec-type="Distribution"><title>Distribution and habitat.</title><p><italic><tp:taxon-name>Austrarchaea raveni</tp:taxon-name></italic> is known only from rainforest habitats at Mount Glorious, Mount Nebo and Mount Mee, on the D’Aguilar Range north-west of Brisbane, south-eastern Queensland (<xref ref-type="fig" rid="F32">Fig. 32</xref>).</p></tp:treatment-sec><tp:treatment-sec sec-type="Conservation status"><title>Conservation status.</title><p>This species is a short-range endemic taxon (<xref ref-type="bibr" rid="B9">Harvey 2002b</xref>), which although restricted in distribution, is relatively abundant within several National Parks and Forest Reserves (M. Rix, pers. obs.). It is not considered to be of conservation concern.</p></tp:treatment-sec><tp:treatment-sec><!--Section generated to contain objects referenced in tp:taxon-treatment.--><fig id="F1" position="float" orientation="portrait"><label>Figure 1.</label><caption><p>Habitus images of live Archaeidae from mid-eastern Australia: <bold>A–B</bold>, female <italic>Austrarchaea nodosa</italic> (Forster, 1956) from Binna Burra, Lamington National Park, Queensland; <bold>C–D</bold>, female <italic>A. mascordi</italic> sp. n. from Coolah Tops National Park, New South Wales; <bold>E–F</bold>, juvenile <italic>A. raveni</italic> sp. n. from Mount Glorious, Queensland. Images A–D by M. Rix; images E–F by Greg Anderson, used with permission.</p></caption><graphic xmlns:xlink="http://www.w3.org/1999/xlink" xlink:href="ZooKeys-123-001-g001.jpg" position="float" orientation="portrait" xlink:type="simple"/></fig><fig id="F7" position="float" orientation="portrait"><label>Figure 7.</label><caption><p>Lateral ‘head’ profiles of females of species of <italic>Austrarchaea</italic> from mid-eastern Australia, showing variation in carapace shape as quantified by the post-ocular ratio (P.O. Ratio) and ratio of highest point of carapace relative to post-ocular length (HPC Ratio): <bold>A</bold>, allotype <italic>A. alani</italic> sp. n.; <bold>B</bold>, allotype <italic>A. aleenae</italic> sp. n.; <bold>C</bold>, allotype <italic>A. judyae</italic> sp. n.; <bold>D</bold>, allotype <italic>A. raveni</italic> sp. n.; <bold>E</bold>, allotype <italic>A. harmsi</italic> sp. n.; <bold>F</bold>, allotype <italic>A. monteithi</italic> sp. n.; <bold>G</bold>, allotype <italic>A. cunninghami</italic> sp. n.; <bold>H</bold>, allotype <italic>A. dianneae</italic> sp. n.; <bold>I</bold>, <italic>A. nodosa</italic> (Forster, 1956); <bold>J</bold>, allotype <italic>A. platnickorum</italic> sp. n.; <bold>K</bold>, allotype <italic>A. binfordae</italic> sp. n.; <bold>L</bold>, <italic>A. milledgei</italic> sp. n. (WAM T112568); <bold>M</bold>, allotype <italic>A. mascordi</italic> sp. n.; <bold>N</bold>, allotype <italic>A. smithae</italic> sp. n.; <bold>O</bold>, allotype <italic>A. mcguiganae</italic> sp. n. Asterisks (*) denote concave depressions.</p></caption><graphic xmlns:xlink="http://www.w3.org/1999/xlink" xlink:href="ZooKeys-123-001-g007.jpg" position="float" orientation="portrait" xlink:type="simple"/></fig><fig id="F8" position="float" orientation="portrait"><label>Figure 8.</label><caption><p>Lateral ‘head’ profiles of males of species of <italic>Austrarchaea</italic> from south-eastern Queensland and extreme north-eastern New South Wales (including the Border Ranges), showing variation in carapace shape as quantified by the post-ocular ratio (P.O. Ratio) and ratio of highest point of carapace relative to post-ocular length (HPC Ratio): <bold>A</bold>, holotype <italic>A. alani</italic> sp. n.; <bold>B</bold>, holotype <italic>A. aleenae</italic> sp. n.; <bold>C</bold>, holotype <italic>A. judyae</italic> sp. n.; <bold>D</bold>, holotype <italic>A. raveni</italic> sp. n.; <bold>E</bold>, holotype <italic>A. harmsi</italic> sp. n.; <bold>F</bold>, holotype <italic>A. clyneae</italic> sp. n.; <bold>G</bold>, holotype <italic>A. cunninghami</italic> sp. n.; <bold>H</bold>, holotype <italic>A. dianneae</italic> sp. n.; <bold>I</bold>, <italic>A. nodosa</italic> (Forster, 1956) (QMB S75416). Asterisks (*) denote concave depressions.</p></caption><graphic xmlns:xlink="http://www.w3.org/1999/xlink" xlink:href="ZooKeys-123-001-g008.jpg" position="float" orientation="portrait" xlink:type="simple"/></fig><fig id="F14" position="float" orientation="portrait"><label>Figure 14.</label><caption><p><italic>Austrarchaea raveni</italic> sp. n. <bold>A–B</bold>, Cephalothorax and abdomen, lateral view: <bold>A</bold>, allotype female (QMB S90192) from D’Aguilar National Park, Queensland; <bold>B</bold>, holotype male (QMB S90193) from D’Aguilar National Park, Queensland. <bold>C</bold>, Holotype male chelicerae, lateral view, showing accessory setae. <bold>D–F</bold>, Holotype male pedipalp (partially expanded): <bold>D–E</bold>, bulb, retrolateral view (inset shows conductor and embolus on unexpanded pedipalp of male from Mt Mee Forest Reserve, Queensland); <bold>F</bold>, detail of distal tegular sclerites, prodistal view. <bold>G</bold>, Allotype female internal genitalia, dorsal view. C = conductor; E = embolus; Es = embolic sclerite; T = tegulum; (TS)1–3 = tegular sclerites 1–3. Scale bars: A–B = 1.0 mm; E = 0.2 mm.</p></caption><graphic xmlns:xlink="http://www.w3.org/1999/xlink" xlink:href="ZooKeys-123-001-g014.jpg" position="float" orientation="portrait" xlink:type="simple"/></fig><fig id="F32" position="float" orientation="portrait"><label>Figure 32.</label><caption><p><italic>Austrarchaea raveni </italic>sp. n., distribution and habitat: <bold>A</bold>, topographic map showing the known distribution of Archaeidae in south-eastern Queensland and eastern New South Wales, with collection localities for <italic>A. raveni</italic> highlighted in yellow; <bold>B</bold>, satellite image showing detail of inset (A); <bold>C</bold>, subtropical rainforest near the type locality – Mount Glorious, D’Aguilar National Park, Queensland (May 2010). Image (C) by M. Rix.</p></caption><graphic xmlns:xlink="http://www.w3.org/1999/xlink" xlink:href="ZooKeys-123-001-g032.jpg" position="float" orientation="portrait" xlink:type="simple"/></fig><fig id="F3" position="float" orientation="portrait"><label>Figure 3.</label><caption><p>Molecular phylogenetic data analysed as part of this study. <bold>A</bold>, Schematic map of the mitochondrial cytochrome <italic>c</italic> oxidase subunit I–II (COI–COII) gene complex in Archaeidae and other basal Araneomorphae, showing (i) the position of primers used to amplify and sequence 1.6 kilobases of mtDNA, and (ii) the inferred stop and initiation codons for COI and COII, respectively. Note the centralised, overlapping position of the two internal sequencing primer sites (SeqF2a/SeqR1), and the TTG initiation codon for COII, present in all but one of the spider species sequenced for this study. <bold>B</bold>, Majority-rule consensus tree with re-estimated branch lengths, resulting from a combined, gene-partitioned Bayesian analysis of the COI–COII mtDNA data. Thickened branches represent clades with &gt;95% posterior probability support, and individual support values are shown above other nodes.</p></caption><graphic xmlns:xlink="http://www.w3.org/1999/xlink" xlink:href="ZooKeys-123-001-g003.jpg" position="float" orientation="portrait" xlink:type="simple"/></fig></tp:treatment-sec><ref-list><ref id="B9"><mixed-citation xmlns:xlink="http://www.w3.org/1999/xlink" xlink:type="simple"><person-group><name name-style="western"><surname>Harvey</surname><given-names>MS</given-names></name></person-group> (<year>2002b</year>)<article-title> Short-range endemism among the Australian fauna: some examples from non-marine environments.</article-title><source>Invertebrate Systematics </source><volume>16</volume>: <fpage>555</fpage>-<lpage>570</lpage>. <ext-link ext-link-type="uri" xlink:href="http://dx.doi.org/10.1071/IS02009" xlink:type="simple">doi:10.1071/IS02009</ext-link></mixed-citation></ref></ref-list></tp:taxon-treatment>
