# Supplementary material for: Australian Assassins, Part I: A review of the Assassin Spiders (Araneae, Archaeidae) of mid-eastern Australia
Source: Zookeys. 2011 Aug 15;(123):1–100. doi: 10.3897/zookeys.123.1448 (PMC3175121; doi:10.3897/zookeys.123.1448)
Supplement: XML Treatment for Austrarchaea judyae Sunshine Hinterland Assassin Spider [file zookeys.123.1448-treatment7.xml]

<!DOCTYPE tp:taxon-treatment
  PUBLIC "-//TaxonX//DTD Taxonomic Treatment Publishing DTD v0 20100105//EN" "tax-treatment-NSO.dtd">
<tp:taxon-treatment xmlns:tp="http://www.plazi.org/taxpub"><tp:treatment-meta><mixed-citation publication-type="journal"><person-group><name><surname>Rix</surname><given-names>Michael G.</given-names></name><name><surname>Harvey</surname><given-names>Mark S.</given-names></name></person-group><article-title>Australian Assassins, Part I: A review of the Assassin Spiders (Araneae, Archaeidae) of mid-eastern Australia</article-title><source>Zookeys</source><day>15</day><month>8</month><year>2011</year><volume>2011</volume><issue>123</issue><fpage>1</fpage><lpage>100</lpage><pub-id pub-id-type="doi">10.3897/zookeys.123.1448</pub-id></mixed-citation></tp:treatment-meta><tp:nomenclature><tp:taxon-name>
                        <tp:taxon-name-part taxon-name-part-type="genus">Austrarchaea</tp:taxon-name-part>
                        <tp:taxon-name-part taxon-name-part-type="species">judyae</tp:taxon-name-part>
                    <object-id xmlns:xlink="http://www.w3.org/1999/xlink" xlink:type="simple">urn:lsid:zoobank.org:act:190BA8C6-1373-45DB-AA36-813FC8DBCA59</object-id>
                    <object-id xmlns:xlink="http://www.w3.org/1999/xlink" xlink:type="simple">http://species-id.net/wiki/Austrarchaea_judyae</object-id>
                    <tp:taxon-name-part taxon-name-part-type="vernacular name">Sunshine Hinterland Assassin Spider</tp:taxon-name-part>
                    </tp:taxon-name><tp:taxon-authority>Rix &amp; Harvey</tp:taxon-authority><tp:taxon-status xmlns:xlink="http://www.w3.org/1999/xlink" xlink:type="simple">sp. n.</tp:taxon-status><xref ref-type="fig" rid="F4">Figs 4F-G</xref><xref ref-type="fig" rid="F5">5A-C</xref><xref ref-type="fig" rid="F7">7C</xref><xref ref-type="fig" rid="F8">8C</xref><xref ref-type="fig" rid="F15">15</xref><xref ref-type="fig" rid="F3">33</xref></tp:nomenclature><tp:treatment-sec sec-type="Type material"><title>Type material.</title><p>Holotype male: Conondale National Park, walking trail from Booloumba Creek Day Use Area No. 2, Queensland, Australia, <named-content xmlns:xlink="http://www.w3.org/1999/xlink" content-type="dwc:verbatimCoordinates" xlink:type="simple">26°38'38"S, 152°38'50"E</named-content>, sifting elevated leaf litter, subtropical rainforest, 187 m, 30.IV.2010, M. Rix, D. Harms (QMB S90190).</p><p>Paratypes: Allotype female, same data as holotype (QMB S90191); 2 females and 2 juveniles, same data as holotype (WAM T112563DNA: Ar67-76-F/Ar67-78-J).</p></tp:treatment-sec><tp:treatment-sec sec-type="Other material examined"><title>Other material examined.</title><p><bold>AUSTRALIA:</bold> Queensland<bold>: Conondale National Park:</bold> off Booloumba Creek Forest Drive, <named-content xmlns:xlink="http://www.w3.org/1999/xlink" content-type="dwc:verbatimCoordinates" xlink:type="simple">26°40'45"S, 152°38'06"E</named-content>, sifting elevated leaf litter, subtropical rainforest, 351 m, 30.IV.2010, M. Rix, D. Harms, 1 juvenile (WAM T112562DNA: Ar66-79-J); Booloumba Creek, leaf litter, 13-18.IV.1976, R. Raven, 1 juvenile (QMB S30822); “Conondale Range", rainforest, 1-3.V.1976, R. Raven, 1 juvenile (QMB S29324); “Conondale National Park", <named-content xmlns:xlink="http://www.w3.org/1999/xlink" content-type="dwc:verbatimCoordinates" xlink:type="simple">26°43'30"S, 152°36'00"E</named-content>, canopy fogging, 26.I.1998, R. Kitching, 1 juvenile (ANIC). <bold>Maleny:</bold> 7 km SE. of Maleny, rainforest, 900 m, 18.VI.–15.VIII.1982, S. &amp; J. Peck, 2♂ (ANIC). <bold>Mapleton Forest Reserve:</bold> Bonyee Walk, off Mapleton Forest Drive, <named-content xmlns:xlink="http://www.w3.org/1999/xlink" content-type="dwc:verbatimCoordinates" xlink:type="simple">26°33'28"S, 152°51'58"E</named-content>, sifting elevated leaf litter, subtropical rainforest, 175 m, 1.V.2010, M. Rix, D. Harms, 1♂, 8 juveniles (WAM T112564DNA: Ar68-80-M/Ar68-81-J/Ar68-82-J).</p></tp:treatment-sec><tp:treatment-sec sec-type="Additional material examined (of tentative identification)"><title>Additional material examined (of tentative identification).</title><p><bold>AUSTRALIA:</bold> Queensland<bold>: Oakview State Forest:</bold> “summit”, <named-content xmlns:xlink="http://www.w3.org/1999/xlink" content-type="dwc:verbatimCoordinates" xlink:type="simple">26°10’S, 152°20’E</named-content>, pyrethrum on trees, rainforest, 600 m, 26.V.2002, G. Monteith, 1 juvenile (QMB S90180).</p></tp:treatment-sec><tp:treatment-sec sec-type="Etymology"><title>Etymology.</title><p>The specific epithet is a patronym in honour of Judy Rix, for her love of the Sunshine Coast hinterland, and for a lifetime of generosity and support to the senior author.</p></tp:treatment-sec><tp:treatment-sec sec-type="Diagnosis"><title>Diagnosis.</title><p><italic><tp:taxon-name>Austrarchaea judyae</tp:taxon-name></italic> can be distinguished from all other <tp:taxon-name>Archaeidae</tp:taxon-name> from mid-eastern Australia by the small body size of males and females (<xref ref-type="fig" rid="F6">Fig. 6</xref>) and by the unique shape of the conductor (<xref ref-type="fig" rid="F15">Figs 15D-E</xref>), which is ‘spade-shaped’ and laterally incised.</p><p><!--PageBreak-->This species cannot be distinguished from other genotyped taxa from mid-eastern Australia on the basis of unique nucleotide substitutions, but can be distinguished from all other genotyped taxa from south-eastern Queensland (see <xref ref-type="fig" rid="F3">Fig. 3B</xref>) by the following three nucleotide substitutions for COI and COII (n = 6): G(1010), A(1413), T(1560).</p></tp:treatment-sec><tp:treatment-sec sec-type="Description"><title>Description.</title><p><italic>Holotype male</italic>: Total length 2.44; leg I femur 2.69; F1/CL ratio 2.92. Cephalothorax dark reddish-brown; legs tan-brown with darker annulations; abdomen mottled grey-brown and beige, palest posteriorly, with darker reddish-brown dorsal scute and sclerites (<xref ref-type="fig" rid="F15">Fig. 15B</xref>). Carapace very tall (CH/CL ratio 2.38); 0.92 long, 2.19 high, 0.85 wide; ‘neck’ 0.42 wide; bearing two pairs of rudimentary horns; highest point of pars cephalica (HPC) near posterior margin of ‘head’ (ratio of HPC to post-ocular length 0.89), carapace slightly concave anterior to HPC; ‘head’ strongly elevated postero-dorsally (post-ocular ratio 0.43) (<xref ref-type="fig" rid="F8">Fig. 8C</xref>). Chelicerae with short brush of accessory setae on anterior face of paturon (<xref ref-type="fig" rid="F4">Figs 4F</xref>, <xref ref-type="fig" rid="F15">15C</xref>). Abdomen 1.28 long, 0.97 wide; with three pairs of dorsal hump-like tubercles (HT 1–6); dorsal scute fused anteriorly to epigastric sclerites, extending posteriorly to first pair of hump-like tubercles; HT 3–6 each covered by separate dorsal sclerites (<xref ref-type="fig" rid="F5">Fig. 5A</xref>). Unexpanded pedipalp (<xref ref-type="fig" rid="F15">Figs 15D-F</xref>) with laterally incised, ‘spade-shaped’ conductor; tegular sclerite 1 (TS 1) spiniform, obscured by conductor in retrolateral view; TS 2 spiniform, longer than TS 1; TS 2a sinuous, largely obscured by TS 2; TS 3 embedded proximally within distal haematodocha, with broadly-pointed apex projecting beyond retro-distal rim of tegulum.</p><p><italic>Allotype female</italic>: Total length 3.08; leg I femur 2.97; F1/CL ratio 2.70. Cephalothorax dark reddish-brown; legs tan-brown with darker annulations; abdomen mottled grey-brown and beige, palest behind hump-like tubercles (<xref ref-type="fig" rid="F15">Fig. 15A</xref>). Carapace very tall (CH/CL ratio 2.41); 1.10 long, 2.65 high, 0.97 wide; ‘neck’ 0.54 wide; bearing two pairs of rudimentary horns; dual highest points of pars cephalica (HPC1–2) near posterior third of ‘head’(ratio of HPC1 to post-ocular length 0.68) and near posterior margin of ‘head’ (ratio of HPC2 to post-ocular length 0.88), carapace slightly concave between HPC1 and HPC2; ‘head’ strongly elevated postero-dorsally (post-ocular ratio 0.46) (<xref ref-type="fig" rid="F7">Fig. 7C</xref>). Chelicerae without accessory setae on anterior face of paturon. Abdomen 1.90 long, 1.54 wide; with three pairs of dorsal hump-like tubercles (HT 1–6). Internal genitalia with dense cluster of ≤ 15 variably shaped spermathecae on either side of gonopore, clusters meeting near midline of genital plate (<xref ref-type="fig" rid="F15">Fig. 15G</xref>); innermost (anterior) spermathecae longest, sausage-shaped, curved antero-laterally; outermost (posterior) spermathecae bulbous; other spermathecae variably pyriform, straight, directed antero-laterally.</p><p><italic>Variation</italic>: Males (n=4): total length 2.44–2.51; carapace length 0.92–0.95; carapace height 2.19–2.31; CH/CL ratio 2.37–2.43. Females (n=3): total length 2.67–3.08; carapace length 1.03–1.10; carapace height 2.46–2.65; CH/CL ratio 2.30–2.41. Two male specimens from near Maleny (ANIC) are in poor condition, but seem to have a slightly broader, less markedly incised conductor, suggesting that there may be some population-level variation in the shape of the conductor in this species.<!--PageBreak--></p></tp:treatment-sec><tp:treatment-sec sec-type="Distribution"><title>Distribution and habitat.</title><p><italic><tp:taxon-name>Austrarchaea judyae</tp:taxon-name></italic> is known from rainforest habitats on the Blackall and Conondale Ranges of south-eastern Queensland, in the Conondale National Park, Mapleton Forest Reserve and in the region surrounding Maleny/Montville (<xref ref-type="fig" rid="F33">Fig. 33</xref>). A juvenile specimen from Oakview State Forest (near Gympie) may also belong to this species based on proximity.</p></tp:treatment-sec><tp:treatment-sec sec-type="Conservation status"><title>Conservation status.</title><p>This species has a relatively widespread distribution in several National Parks and Forest Reserves, and is not considered to be of conservation concern.</p></tp:treatment-sec><tp:treatment-sec><!--Section generated to contain objects referenced in tp:taxon-treatment.--><fig id="F4" position="float" orientation="portrait"><label>Figure 4.</label><caption><p>Carapace morphology of <italic>Austrarchaea </italic>species. <bold>A–E</bold>, <italic>A. alani</italic> sp. n.: <bold>A</bold>, male pars cephalica, frontal view, showing dorsal ‘head’ region, posterior horns (H) and cheliceral foramen (CF); <bold>B</bold>, female pars cephalica, antero-lateral view, showing ocular bulge (OB), cheliceral foramen (CF) and division of pars cephalica into ‘head’ and ‘neck’ regions; <bold>C</bold>, male pars thoracica, ‘neck’ and fused cheliceral diastema (fCD), antero-lateral view; <bold>D</bold>, female chelicerae and peg teeth, frontal view; <bold>E</bold>, male ‘neck’, lateral view, showing setose tubercles (sT). <bold>F–G</bold>, <italic>A. judyae</italic> sp. n.: <bold>F</bold>, male chelicerae, lateral view, showing accessory setae (AS) and ectal stridulatory file (SF); <bold>G</bold>, detail of female posterior pars cephalica, lateral view, showing field of densely granulate cuticle.</p></caption><graphic xmlns:xlink="http://www.w3.org/1999/xlink" xlink:href="ZooKeys-123-001-g004.jpg" position="float" orientation="portrait" xlink:type="simple"/></fig><fig id="F5" position="float" orientation="portrait"><label>Figure 5.</label><caption><p>Abdominal morphology of <italic>Austrarchaea </italic>species. <bold>A–C</bold>, <italic>A. judyae</italic> sp. n.: <bold>A</bold>, male abdomen, antero-lateral view, showing dorsal scute (S) and additional dorsal sclerites (ds); <bold>B</bold>, detail of female abdomen, lateral view, showing subcuticular guanine crystals (GC) and concentric arrangements of setae around sclerotic spots (ss); <bold>C</bold>, female epigastric region, ventral view, showing setose book lung covers (BL) and genital plate (GP). <bold>D</bold>, Cleared epigastric region of female <italic>A. nodosa</italic> (Forster), postero-ventral view, showing position of clustered spermathecae under posterior rim of genital plate. <bold>E–G</bold>, Female abdomens, postero-lateral view, showing arrangement of dorsal hump-like tubercles (HT) in different taxa: <bold>E</bold>, <italic>A</italic>. sp. nr. <italic>daviesae</italic> (QMB S72989, from Mount Bartle Frere, NE. Queensland); <bold>F</bold>, <italic>A. monteithi</italic> sp. n.; <bold>G</bold>, <italic>A. aleenae</italic> sp. n. Note the presence of only a single posterior hump-like tubercle (HT 5) in <italic>A. monteithi</italic>.</p></caption><graphic xmlns:xlink="http://www.w3.org/1999/xlink" xlink:href="ZooKeys-123-001-g005.jpg" position="float" orientation="portrait" xlink:type="simple"/></fig><fig id="F7" position="float" orientation="portrait"><label>Figure 7.</label><caption><p>Lateral ‘head’ profiles of females of species of <italic>Austrarchaea</italic> from mid-eastern Australia, showing variation in carapace shape as quantified by the post-ocular ratio (P.O. Ratio) and ratio of highest point of carapace relative to post-ocular length (HPC Ratio): <bold>A</bold>, allotype <italic>A. alani</italic> sp. n.; <bold>B</bold>, allotype <italic>A. aleenae</italic> sp. n.; <bold>C</bold>, allotype <italic>A. judyae</italic> sp. n.; <bold>D</bold>, allotype <italic>A. raveni</italic> sp. n.; <bold>E</bold>, allotype <italic>A. harmsi</italic> sp. n.; <bold>F</bold>, allotype <italic>A. monteithi</italic> sp. n.; <bold>G</bold>, allotype <italic>A. cunninghami</italic> sp. n.; <bold>H</bold>, allotype <italic>A. dianneae</italic> sp. n.; <bold>I</bold>, <italic>A. nodosa</italic> (Forster, 1956); <bold>J</bold>, allotype <italic>A. platnickorum</italic> sp. n.; <bold>K</bold>, allotype <italic>A. binfordae</italic> sp. n.; <bold>L</bold>, <italic>A. milledgei</italic> sp. n. (WAM T112568); <bold>M</bold>, allotype <italic>A. mascordi</italic> sp. n.; <bold>N</bold>, allotype <italic>A. smithae</italic> sp. n.; <bold>O</bold>, allotype <italic>A. mcguiganae</italic> sp. n. Asterisks (*) denote concave depressions.</p></caption><graphic xmlns:xlink="http://www.w3.org/1999/xlink" xlink:href="ZooKeys-123-001-g007.jpg" position="float" orientation="portrait" xlink:type="simple"/></fig><fig id="F8" position="float" orientation="portrait"><label>Figure 8.</label><caption><p>Lateral ‘head’ profiles of males of species of <italic>Austrarchaea</italic> from south-eastern Queensland and extreme north-eastern New South Wales (including the Border Ranges), showing variation in carapace shape as quantified by the post-ocular ratio (P.O. Ratio) and ratio of highest point of carapace relative to post-ocular length (HPC Ratio): <bold>A</bold>, holotype <italic>A. alani</italic> sp. n.; <bold>B</bold>, holotype <italic>A. aleenae</italic> sp. n.; <bold>C</bold>, holotype <italic>A. judyae</italic> sp. n.; <bold>D</bold>, holotype <italic>A. raveni</italic> sp. n.; <bold>E</bold>, holotype <italic>A. harmsi</italic> sp. n.; <bold>F</bold>, holotype <italic>A. clyneae</italic> sp. n.; <bold>G</bold>, holotype <italic>A. cunninghami</italic> sp. n.; <bold>H</bold>, holotype <italic>A. dianneae</italic> sp. n.; <bold>I</bold>, <italic>A. nodosa</italic> (Forster, 1956) (QMB S75416). Asterisks (*) denote concave depressions.</p></caption><graphic xmlns:xlink="http://www.w3.org/1999/xlink" xlink:href="ZooKeys-123-001-g008.jpg" position="float" orientation="portrait" xlink:type="simple"/></fig><fig id="F15" position="float" orientation="portrait"><label>Figure 15.</label><caption><p><italic>Austrarchaea judyae</italic> sp. n. <bold>A–B</bold>, Cephalothorax and abdomen, lateral view: <bold>A</bold>, allotype female (QMB S90191) from Conondale National Park, Queensland; <bold>B</bold>, holotype male (QMB S90190) from Conondale National Park, Queensland. <bold>C</bold>, Holotype male chelicerae, lateral view, showing accessory setae. <bold>D–F</bold>, Holotype male pedipalp: <bold>D–E</bold>, bulb, retrolateral view; <bold>F</bold>, detail of distal tegular sclerites, prodistal view. <bold>G</bold>, Allotype female internal genitalia, dorsal view. C = conductor; E = embolus; Es = embolic sclerite; T = tegulum; (TS)1–3 = tegular sclerites 1–3. Scale bars: A–B = 1.0 mm; E = 0.2 mm.</p></caption><graphic xmlns:xlink="http://www.w3.org/1999/xlink" xlink:href="ZooKeys-123-001-g015.jpg" position="float" orientation="portrait" xlink:type="simple"/></fig><fig id="F3" position="float" orientation="portrait"><label>Figure 3.</label><caption><p>Molecular phylogenetic data analysed as part of this study. <bold>A</bold>, Schematic map of the mitochondrial cytochrome <italic>c</italic> oxidase subunit I–II (COI–COII) gene complex in Archaeidae and other basal Araneomorphae, showing (i) the position of primers used to amplify and sequence 1.6 kilobases of mtDNA, and (ii) the inferred stop and initiation codons for COI and COII, respectively. Note the centralised, overlapping position of the two internal sequencing primer sites (SeqF2a/SeqR1), and the TTG initiation codon for COII, present in all but one of the spider species sequenced for this study. <bold>B</bold>, Majority-rule consensus tree with re-estimated branch lengths, resulting from a combined, gene-partitioned Bayesian analysis of the COI–COII mtDNA data. Thickened branches represent clades with &gt;95% posterior probability support, and individual support values are shown above other nodes.</p></caption><graphic xmlns:xlink="http://www.w3.org/1999/xlink" xlink:href="ZooKeys-123-001-g003.jpg" position="float" orientation="portrait" xlink:type="simple"/></fig><fig id="F6" position="float" orientation="portrait"><label>Figure 6.</label><caption><p>Graphs depicting the relationship between carapace length (CL) and carapace height (CH) for species of <italic>Austrarchaea</italic> from mid-eastern Australia. Overall body size variation is quantified by the relative lengths of the carapace, whereas carapace shape variation is reflected by the CH/CL ratio; taxa with a very tall, greatly elevated pars cephalica have a CH/CL ratio &gt; 2.20. Circles ● denote New South Wales and southern Queensland species; and triangles ▲ denote Queensland species (from north of the Border Ranges). Note the relatively small body sizes of <italic>A. judyae </italic>sp. n., <italic>A. binfordae</italic> sp. n. and <italic>A. alani </italic>sp. n., and the relatively tall carapaces of most Queensland taxa. Note also the smaller body sizes and lower variance in carapace length among males relative to females.</p></caption><graphic xmlns:xlink="http://www.w3.org/1999/xlink" xlink:href="ZooKeys-123-001-g006.jpg" position="float" orientation="portrait" xlink:type="simple"/></fig><fig id="F33" position="float" orientation="portrait"><label>Figure 33.</label><caption><p><italic>Austrarchaea judyae </italic>sp. n., distribution and habitat: <bold>A</bold>, topographic map showing the known distribution of Archaeidae in south-eastern Queensland and eastern New South Wales, with collection localities for <italic>A. judyae</italic> highlighted in yellow (red highlighted localities denote juvenile specimens of tentative identification); <bold>B</bold>, satellite image showing detail of inset (A); <bold>C</bold>, subtropical rainforest at the type locality – near Booloumba Creek, Conondale National Park, Queensland (May 2010). Image (C) by M. Rix.</p></caption><graphic xmlns:xlink="http://www.w3.org/1999/xlink" xlink:href="ZooKeys-123-001-g033.jpg" position="float" orientation="portrait" xlink:type="simple"/></fig></tp:treatment-sec></tp:taxon-treatment>
