# Supplementary material for: Australian Assassins, Part I: A review of the Assassin Spiders (Araneae, Archaeidae) of mid-eastern Australia
Source: Zookeys. 2011 Aug 15;(123):1–100. doi: 10.3897/zookeys.123.1448 (PMC3175121; doi:10.3897/zookeys.123.1448)
Supplement: XML Treatment for Austrarchaea harmsi Bunya Mountains Assassin Spider [file zookeys.123.1448-treatment8.xml]

<!DOCTYPE tp:taxon-treatment
  PUBLIC "-//TaxonX//DTD Taxonomic Treatment Publishing DTD v0 20100105//EN" "tax-treatment-NSO.dtd">
<tp:taxon-treatment xmlns:tp="http://www.plazi.org/taxpub"><tp:treatment-meta><mixed-citation publication-type="journal"><person-group><name><surname>Rix</surname><given-names>Michael G.</given-names></name><name><surname>Harvey</surname><given-names>Mark S.</given-names></name></person-group><article-title>Australian Assassins, Part I: A review of the Assassin Spiders (Araneae, Archaeidae) of mid-eastern Australia</article-title><source>Zookeys</source><day>15</day><month>8</month><year>2011</year><volume>2011</volume><issue>123</issue><fpage>1</fpage><lpage>100</lpage><pub-id pub-id-type="doi">10.3897/zookeys.123.1448</pub-id></mixed-citation></tp:treatment-meta><tp:nomenclature><tp:taxon-name>
                        <tp:taxon-name-part taxon-name-part-type="genus">Austrarchaea</tp:taxon-name-part>
                        <tp:taxon-name-part taxon-name-part-type="species">harmsi</tp:taxon-name-part>
                    <object-id xmlns:xlink="http://www.w3.org/1999/xlink" xlink:type="simple">urn:lsid:zoobank.org:act:E8650140-16BF-40B4-AC61-F787040DD692</object-id>
                    <object-id xmlns:xlink="http://www.w3.org/1999/xlink" xlink:type="simple">http://species-id.net/wiki/Austrarchaea_harmsi</object-id>
                    <tp:taxon-name-part taxon-name-part-type="vernacular name">Bunya Mountains Assassin Spider</tp:taxon-name-part>
                    </tp:taxon-name><tp:taxon-authority>Rix &amp; Harvey</tp:taxon-authority><tp:taxon-status xmlns:xlink="http://www.w3.org/1999/xlink" xlink:type="simple">sp. n.</tp:taxon-status><xref ref-type="fig" rid="F1">Figs 7E</xref><xref ref-type="fig" rid="F8">8E</xref><xref ref-type="fig" rid="F16">16</xref><xref ref-type="fig" rid="F34">34</xref></tp:nomenclature><tp:treatment-sec sec-type="Type material"><title>Type material.</title><p>Holotype male, Bunya Mountains National Park, Dandabah, Scenic Circuit track, ~400 m from entrance, Queensland, Australia, <named-content xmlns:xlink="http://www.w3.org/1999/xlink" content-type="dwc:verbatimCoordinates" xlink:type="simple">26°52'43"S, 151°35'53"E</named-content>, sifting elevated leaf litter, subtropical araucarian rainforest, 959 m, 2.V.2010, M. Rix, D. Harms (QMB S90189).</p><p>Paratypes: Allotype female, Bunya Mountains National Park, Dandabah, off Bunya Mountains Road, Queensland, Australia, <named-content xmlns:xlink="http://www.w3.org/1999/xlink" content-type="dwc:verbatimCoordinates" xlink:type="simple">26°53'07"S, 151°35'38"E</named-content>, sifting elevated leaf litter, subtropical araucarian rainforest, 1030 m, 2.V.2010, M. Rix, D. Harms (QMB S90187); 1 male, same data as holotype (QMB S90188); 2 males and 3 juveniles, same data as holotype (WAM T112559DNA: Ar70-73-M/Ar70-74-J/Ar70-75-J).</p></tp:treatment-sec><tp:treatment-sec sec-type="Other material examined"><title>Other material examined.</title><p><bold>AUSTRALIA:</bold> Queensland<bold>: Bunya Mountains National Park:</bold> Dandabah, on tree trunk at night, 3.III.1976, 1♂ (QMB S1095); off Bunya Mountains Road, <named-content xmlns:xlink="http://www.w3.org/1999/xlink" content-type="dwc:verbatimCoordinates" xlink:type="simple">26°53'00"S, 151°35'20"E</named-content>, sifting elevated leaf litter, subtropical araucarian rainforest, 917 m, 2.V.2010, M. Rix, D. Harms, 3 juveniles (WAM T112560DNA: Ar71-71-J/Ar71-72-J); adjacent to Stirling Family's Property, ~1.5 km SE. of Dandabah, beating low-hanging Bunya Pine branch in rainforest, 7-10.XI.2005, M. Rix, 1 juvenile (WAM T94093); Marlaybrook, 1.III.1976, V. Davies, R. Raven, 1 juvenile (QMB S30826).</p></tp:treatment-sec><tp:treatment-sec sec-type="Additional material (not examined)"><title>Additional material (not examined).</title><p><bold>AUSTRALIA:</bold> Queensland<bold>: Bunya Mountains National Park:</bold> track starting from Paradise carpark going towards Westcliff lookout, <named-content xmlns:xlink="http://www.w3.org/1999/xlink" content-type="dwc:verbatimCoordinates" xlink:type="simple">26°52'33"S, 151°34'24"E</named-content>, shaking dense mats of grass, transition zone between araucarian rainforest and grasslands, 1040 m, 3.V.2009, H. Wood, 1♂ (CASENT 9028427); same data, 1♂ (CASENT 9034524); same data, 2♀ (CASENT 9028386).</p></tp:treatment-sec><tp:treatment-sec sec-type="Etymology"><title>Etymology.</title><p>The specific epithet is a patronym in honour of Danilo Harms, for his contributions to arachnology, and his invaluable assistance to the senior author during field work in south-eastern Australia.</p></tp:treatment-sec><tp:treatment-sec sec-type="Diagnosis"><title>Diagnosis.</title><p><italic><tp:taxon-name>Austrarchaea harmsi</tp:taxon-name></italic> can be distinguished from all other <tp:taxon-name>Archaeidae</tp:taxon-name> from mid-eastern Australia by the dense, pick-like tuft of accessory setae on the male chelicerae (<xref ref-type="fig" rid="F16">Fig. 16C</xref>) and by the unique shape of the conductor (<xref ref-type="fig" rid="F16">Figs 16D-E</xref>), which is ‘shield-shaped’ and twisted proximally.</p><p>This species can also be distinguished from other genotyped taxa from mid-eastern Australia (see <xref ref-type="fig" rid="F3">Fig. 3B</xref>) by the following eight unique nucleotide substitutions for COI and COII (n = 5): C(57), A(756), A(798), C(1061), C(1191), A(1294), T(1465), A(1467).</p></tp:treatment-sec><tp:treatment-sec sec-type="Description"><title>Description.</title><p><italic>Holotype male</italic>: Total length 2.67; leg I femur 2.67; F1/CL ratio 2.57. Cephalothorax dark reddish-brown; legs tan-brown with darker annulations; abdomen mottled grey-brown brown and beige, with darker reddish-brown dorsal scute and sclerites (<xref ref-type="fig" rid="F16">Fig. 16B</xref>). Carapace tall (CH/CL ratio 2.12); 1.04 long, 2.21 high, 0.97 wide; ‘neck’ 0.46 wide; bearing two pairs of rudimentary horns; highest point of pars cephalica (HPC) near posterior margin of ‘head’ (ratio of HPC to post-ocular length 0.88), carapace slightly concave anterior to HPC; ‘head’ strongly elevated postero-dorsally (post-ocular ratio 0.40) (<xref ref-type="fig" rid="F8">Fig. 8E</xref>). Chelicerae with dense, pick-like tuft of accessory setae on anterior face of paturon (<xref ref-type="fig" rid="F16">Fig. 16C</xref>). Abdomen 1.44 long, 1.05 wide; with three pairs of dorsal hump-like tubercles (HT 1–6); dorsal scute fused anteriorly to epigastric sclerites, extending posteriorly to first pair of hump-like tubercles; HT 3–6 each covered by separate dorsal sclerites. Unexpanded pedipalp (<xref ref-type="fig" rid="F16">Figs 16D-F</xref>) with twisted, ‘shield-shaped’ conductor; tegular sclerite 1 (TS 1) relatively short, spiniform, obscured by conductor in retrolateral view; TS 2 spur-like, sinuous, longer than TS 1; TS 2a sinuous, largely obscured by TS 2; TS 3 porrect, spur-like, with sharply-pointed apex mostly obscured in retrolateral view by haematodochal membranes and retro-distal rim of tegulum.</p><p><italic>Allotype female</italic>: Total length 3.28; leg I femur 2.72; F1/CL ratio 2.28. Cephalothorax dark reddish-brown; legs tan-brown with darker annulations; abdomen mottled grey-brown and beige (<xref ref-type="fig" rid="F16">Fig. 16A</xref>). Carapace tall (CH/CL ratio 2.09); 1.19 long, 2.49 high, 1.08 wide; ‘neck’ 0.56 wide; bearing two pairs of rudimentary horns (lateral pair asymmetrically reduced); highest point of pars cephalica (HPC) near middle of ‘head’ (ratio of HPC to post-ocular length 0.60), carapace gently sloping posterior to HPC; ‘head’ moderately elevated postero-dorsally (post-ocular ratio 0.36) (<xref ref-type="fig" rid="F7">Fig. 7E</xref>). Chelicerae without accessory setae on anterior face of paturon. Abdomen 1.90 long, 1.44 wide; with three pairs of dorsal hump-like tubercles (HT 1–6). Internal genitalia with dense cluster of ≤ 15 variably shaped spermathecae on either side of gonopore, clusters meeting near midline of genital plate (<xref ref-type="fig" rid="F16">Fig. 16G</xref>); innermost (anterior) spermathecae longest, sausage-shaped, curved antero-laterally; other spermathecae variably pyriform, straight, directed antero-laterally.</p><p><italic>Variation</italic>: Males (n=5): total length 2.64–3.05; carapace length 1.04–1.08; carapace height 2.15–2.24; CH/CL ratio 2.08–2.14.</p></tp:treatment-sec><tp:treatment-sec sec-type="Distribution"><title>Distribution and habitat.</title><p><italic><tp:taxon-name>Austrarchaea harmsi</tp:taxon-name></italic> is known only from araucarian rainforest habitats in the Bunya Mountains National Park of south-eastern Queensland (<xref ref-type="fig" rid="F34">Fig. 34</xref>).</p></tp:treatment-sec><tp:treatment-sec sec-type="Conservation status"><title>Conservation status.</title><p>This species is a short-range endemic taxon (<xref ref-type="bibr" rid="B9">Harvey 2002b</xref>), which although restricted in distribution, is abundant within the Bunya Mountains National Park (M. Rix, pers. obs.). It is not considered to be of conservation concern.<!--PageBreak--></p></tp:treatment-sec><tp:treatment-sec><!--Section generated to contain objects referenced in tp:taxon-treatment.--><fig id="F1" position="float" orientation="portrait"><label>Figure 1.</label><caption><p>Habitus images of live Archaeidae from mid-eastern Australia: <bold>A–B</bold>, female <italic>Austrarchaea nodosa</italic> (Forster, 1956) from Binna Burra, Lamington National Park, Queensland; <bold>C–D</bold>, female <italic>A. mascordi</italic> sp. n. from Coolah Tops National Park, New South Wales; <bold>E–F</bold>, juvenile <italic>A. raveni</italic> sp. n. from Mount Glorious, Queensland. Images A–D by M. Rix; images E–F by Greg Anderson, used with permission.</p></caption><graphic xmlns:xlink="http://www.w3.org/1999/xlink" xlink:href="ZooKeys-123-001-g001.jpg" position="float" orientation="portrait" xlink:type="simple"/></fig><fig id="F8" position="float" orientation="portrait"><label>Figure 8.</label><caption><p>Lateral ‘head’ profiles of males of species of <italic>Austrarchaea</italic> from south-eastern Queensland and extreme north-eastern New South Wales (including the Border Ranges), showing variation in carapace shape as quantified by the post-ocular ratio (P.O. Ratio) and ratio of highest point of carapace relative to post-ocular length (HPC Ratio): <bold>A</bold>, holotype <italic>A. alani</italic> sp. n.; <bold>B</bold>, holotype <italic>A. aleenae</italic> sp. n.; <bold>C</bold>, holotype <italic>A. judyae</italic> sp. n.; <bold>D</bold>, holotype <italic>A. raveni</italic> sp. n.; <bold>E</bold>, holotype <italic>A. harmsi</italic> sp. n.; <bold>F</bold>, holotype <italic>A. clyneae</italic> sp. n.; <bold>G</bold>, holotype <italic>A. cunninghami</italic> sp. n.; <bold>H</bold>, holotype <italic>A. dianneae</italic> sp. n.; <bold>I</bold>, <italic>A. nodosa</italic> (Forster, 1956) (QMB S75416). Asterisks (*) denote concave depressions.</p></caption><graphic xmlns:xlink="http://www.w3.org/1999/xlink" xlink:href="ZooKeys-123-001-g008.jpg" position="float" orientation="portrait" xlink:type="simple"/></fig><fig id="F16" position="float" orientation="portrait"><label>Figure 16.</label><caption><p><italic>Austrarchaea harmsi</italic> sp. n. <bold>A–B</bold>, Cephalothorax and abdomen, lateral view: <bold>A</bold>, allotype female (QMB S90187) from Bunya Mountains National Park, Queensland; <bold>B</bold>, holotype male (QMB S90189) from Bunya Mountains National Park, Queensland. <bold>C</bold>, Holotype male chelicerae, lateral view, showing accessory setae. <bold>D–F</bold>, Holotype male pedipalp: <bold>D–E</bold>, bulb, retrolateral view; <bold>F</bold>, detail of distal tegular sclerites, prodistal view. <bold>G</bold>, Allotype female internal genitalia, dorsal view. C = conductor; E = embolus; Es = embolic sclerite; T = tegulum; (TS)1–3 = tegular sclerites 1–3. Scale bars: A–B = 1.0 mm; E = 0.2 mm.</p></caption><graphic xmlns:xlink="http://www.w3.org/1999/xlink" xlink:href="ZooKeys-123-001-g016.jpg" position="float" orientation="portrait" xlink:type="simple"/></fig><fig id="F34" position="float" orientation="portrait"><label>Figure 34.</label><caption><p><italic>Austrarchaea harmsi </italic>sp. n., distribution and habitat: <bold>A</bold>, topographic map showing the known distribution of Archaeidae in south-eastern Queensland and eastern New South Wales, with collection localities for <italic>A. harmsi</italic> highlighted in yellow; <bold>B</bold>, satellite image showing detail of inset (A); <bold>C</bold>, subtropical araucarian (<italic>Araucaria bidwillii</italic>) rainforest at the type locality – Dandabah, Bunya Mountains National Park, Queensland (May 2010). Image (C) by M. Rix.</p></caption><graphic xmlns:xlink="http://www.w3.org/1999/xlink" xlink:href="ZooKeys-123-001-g034.jpg" position="float" orientation="portrait" xlink:type="simple"/></fig><fig id="F3" position="float" orientation="portrait"><label>Figure 3.</label><caption><p>Molecular phylogenetic data analysed as part of this study. <bold>A</bold>, Schematic map of the mitochondrial cytochrome <italic>c</italic> oxidase subunit I–II (COI–COII) gene complex in Archaeidae and other basal Araneomorphae, showing (i) the position of primers used to amplify and sequence 1.6 kilobases of mtDNA, and (ii) the inferred stop and initiation codons for COI and COII, respectively. Note the centralised, overlapping position of the two internal sequencing primer sites (SeqF2a/SeqR1), and the TTG initiation codon for COII, present in all but one of the spider species sequenced for this study. <bold>B</bold>, Majority-rule consensus tree with re-estimated branch lengths, resulting from a combined, gene-partitioned Bayesian analysis of the COI–COII mtDNA data. Thickened branches represent clades with &gt;95% posterior probability support, and individual support values are shown above other nodes.</p></caption><graphic xmlns:xlink="http://www.w3.org/1999/xlink" xlink:href="ZooKeys-123-001-g003.jpg" position="float" orientation="portrait" xlink:type="simple"/></fig><fig id="F7" position="float" orientation="portrait"><label>Figure 7.</label><caption><p>Lateral ‘head’ profiles of females of species of <italic>Austrarchaea</italic> from mid-eastern Australia, showing variation in carapace shape as quantified by the post-ocular ratio (P.O. Ratio) and ratio of highest point of carapace relative to post-ocular length (HPC Ratio): <bold>A</bold>, allotype <italic>A. alani</italic> sp. n.; <bold>B</bold>, allotype <italic>A. aleenae</italic> sp. n.; <bold>C</bold>, allotype <italic>A. judyae</italic> sp. n.; <bold>D</bold>, allotype <italic>A. raveni</italic> sp. n.; <bold>E</bold>, allotype <italic>A. harmsi</italic> sp. n.; <bold>F</bold>, allotype <italic>A. monteithi</italic> sp. n.; <bold>G</bold>, allotype <italic>A. cunninghami</italic> sp. n.; <bold>H</bold>, allotype <italic>A. dianneae</italic> sp. n.; <bold>I</bold>, <italic>A. nodosa</italic> (Forster, 1956); <bold>J</bold>, allotype <italic>A. platnickorum</italic> sp. n.; <bold>K</bold>, allotype <italic>A. binfordae</italic> sp. n.; <bold>L</bold>, <italic>A. milledgei</italic> sp. n. (WAM T112568); <bold>M</bold>, allotype <italic>A. mascordi</italic> sp. n.; <bold>N</bold>, allotype <italic>A. smithae</italic> sp. n.; <bold>O</bold>, allotype <italic>A. mcguiganae</italic> sp. n. Asterisks (*) denote concave depressions.</p></caption><graphic xmlns:xlink="http://www.w3.org/1999/xlink" xlink:href="ZooKeys-123-001-g007.jpg" position="float" orientation="portrait" xlink:type="simple"/></fig></tp:treatment-sec><ref-list><ref id="B9"><mixed-citation xmlns:xlink="http://www.w3.org/1999/xlink" xlink:type="simple"><person-group><name name-style="western"><surname>Harvey</surname><given-names>MS</given-names></name></person-group> (<year>2002b</year>)<article-title> Short-range endemism among the Australian fauna: some examples from non-marine environments.</article-title><source>Invertebrate Systematics </source><volume>16</volume>: <fpage>555</fpage>-<lpage>570</lpage>. <ext-link ext-link-type="uri" xlink:href="http://dx.doi.org/10.1071/IS02009" xlink:type="simple">doi:10.1071/IS02009</ext-link></mixed-citation></ref></ref-list></tp:taxon-treatment>
