# Supplementary material for: Australian Assassins, Part I: A review of the Assassin Spiders (Araneae, Archaeidae) of mid-eastern Australia
Source: Zookeys. 2011 Aug 15;(123):1–100. doi: 10.3897/zookeys.123.1448 (PMC3175121; doi:10.3897/zookeys.123.1448)
Supplement: XML Treatment for Austrarchaea aleenae Bulburin Assassin Spider [file zookeys.123.1448-treatment9.xml]

<!DOCTYPE tp:taxon-treatment
  PUBLIC "-//TaxonX//DTD Taxonomic Treatment Publishing DTD v0 20100105//EN" "tax-treatment-NSO.dtd">
<tp:taxon-treatment xmlns:tp="http://www.plazi.org/taxpub"><tp:treatment-meta><mixed-citation publication-type="journal"><person-group><name><surname>Rix</surname><given-names>Michael G.</given-names></name><name><surname>Harvey</surname><given-names>Mark S.</given-names></name></person-group><article-title>Australian Assassins, Part I: A review of the Assassin Spiders (Araneae, Archaeidae) of mid-eastern Australia</article-title><source>Zookeys</source><day>15</day><month>8</month><year>2011</year><volume>2011</volume><issue>123</issue><fpage>1</fpage><lpage>100</lpage><pub-id pub-id-type="doi">10.3897/zookeys.123.1448</pub-id></mixed-citation></tp:treatment-meta><tp:nomenclature><tp:taxon-name>
                        <tp:taxon-name-part taxon-name-part-type="genus">Austrarchaea</tp:taxon-name-part>
                        <tp:taxon-name-part taxon-name-part-type="species">aleenae</tp:taxon-name-part>
                    <object-id xmlns:xlink="http://www.w3.org/1999/xlink" xlink:type="simple">urn:lsid:zoobank.org:act:B80C6FF2-DD73-44D8-BD1C-5153A64E125F</object-id>
                    <object-id xmlns:xlink="http://www.w3.org/1999/xlink" xlink:type="simple">http://species-id.net/wiki/Austrarchaea_aleenae</object-id>
                    <tp:taxon-name-part taxon-name-part-type="vernacular name">Bulburin Assassin Spider</tp:taxon-name-part>
                    </tp:taxon-name><tp:taxon-authority>Rix &amp; Harvey</tp:taxon-authority><tp:taxon-status xmlns:xlink="http://www.w3.org/1999/xlink" xlink:type="simple">sp. n.</tp:taxon-status><xref ref-type="fig" rid="F5">Figs 5G</xref><xref ref-type="fig" rid="F7">7B</xref><xref ref-type="fig" rid="F8">8B</xref><xref ref-type="fig" rid="F17">17</xref><xref ref-type="fig" rid="F35">35</xref></tp:nomenclature><tp:treatment-sec sec-type="Type material"><title>Type material.</title><p>Holotype male: Bulburin National Park, via Builyan, off Bulburin Forest Road, Queensland, Australia, <named-content xmlns:xlink="http://www.w3.org/1999/xlink" content-type="dwc:verbatimCoordinates" xlink:type="simple">24°31'17"S, 151°28'02"E</named-content>, sifting elevated leaf litter, subtropical vine rainforest, 618 m, 25.X.2010, M. &amp; A. Rix (QMB S90182).</p><p>Paratypes: Allotype female, Bulburin National Park (written “Bulburin State Forest"), Queensland, Australia, 25.II.–8.III.1977, R. Raven, V. Davies (QMB S1094); 1 male and 4 juveniles, same data as holotype (WAM T112552DNA: BUL-68-M/BUL-69-J/BUL-70-J).</p></tp:treatment-sec><tp:treatment-sec sec-type="Other material examined"><title>Other material examined.</title><p><bold>AUSTRALIA:</bold> Queensland<bold>: Bulburin National Park:</bold> “Bulburin State Forest", 19.III.1975, 1♂, 2 juveniles (QMB S1099); “Bulburin Forestry Nursery", NW. of Bundaberg, under rock in log, rainforest, 580 m, III.1975, M. Gray, C. Horseman, 2♀, 4 juveniles (AMS KS6776); same data, 2 juveniles (AMS KS87). <bold>Kalpowar State Forest:</bold> Mount Fort William, via Kalpowar, pyrethrum, logs, 18.I.1990, G. Monteith, 1♀, 2 juveniles (QMB S25803); Mount Fort William, 6 km NE. of Kalpowar, pyrethrum in rainforest, 700 m, 18.IX.1989, G. Monteith, 1 juvenile (QMB S31311).</p></tp:treatment-sec><tp:treatment-sec sec-type="Etymology"><title>Etymology.</title><p>The specific epithet is a patronym in honour of Aleena Wojcieszek, for her love of assassin spiders, and for her support of the senior author over many years.</p></tp:treatment-sec><tp:treatment-sec sec-type="Diagnosis"><title>Diagnosis.</title><p><italic><tp:taxon-name>Austrarchaea aleenae</tp:taxon-name></italic> can be distinguished from all other <tp:taxon-name>Archaeidae</tp:taxon-name> from mid-eastern Australia except <italic><tp:taxon-name>Austrarchaea alani</tp:taxon-name></italic> sp. n. by the very large, porrect tegular sclerite 3 (TS 3) (<xref ref-type="fig" rid="F17">Figs 17D-F</xref>); and from <italic><tp:taxon-name>Austrarchaea alani</tp:taxon-name></italic> sp. n. by the dense tuft of accessory setae on the male chelicerae (<xref ref-type="fig" rid="F17">Fig. 17C</xref>).</p><p>This species can also be distinguished from other genotyped taxa from mid-eastern Australia (see <xref ref-type="fig" rid="F3">Fig. 3B</xref>) by the following unique nucleotide substitution for COI (n = 3): A(429). The COI and COII substitutions G(363), A(552), G(627), T(897), G(1020), G(1029), G(1317) and T(1422) further distinguish this species from all other south-eastern Queensland species.</p></tp:treatment-sec><tp:treatment-sec sec-type="Description"><title>Description.</title><p><italic>Holotype male</italic>: Total length 3.10; leg I femur 3.05; F1/CL ratio 2.77. Cephalothorax dark reddish-brown; legs tan-brown with darker annulations; abdomen mottled grey-brown and beige, palest behind hump-like tubercles, with darker reddish-brown dorsal scute and sclerites (<xref ref-type="fig" rid="F17">Fig. 17B</xref>). Carapace very tall (CH/CL ratio 2.38); 1.10 long, 2.63 high, 1.03 wide; ‘neck’ 0.56 wide; bearing two pairs of rudimentary horns; highest point of pars cephalica (HPC) near posterior third of ‘head’ (ratio of HPC to post-ocular length 0.68), carapace gently sloping and almost horizontal anterior and posterior to HPC; ‘head’ moderately elevated postero-dorsally (post-ocular ratio 0.34) (<xref ref-type="fig" rid="F8">Fig. 8B</xref>). Chelicerae with dense tuft of accessory setae on anterior face of paturon (<xref ref-type="fig" rid="F17">Fig. 17C</xref>). Abdomen 1.67 long, 1.23 wide; with three pairs of dorsal hump-like tubercles (HT 1–6); dorsal scute fused anteriorly to epigastric <!--PageBreak-->sclerites, extending posteriorly to first pair of hump-like tubercles; HT 3–6 each covered by separate dorsal sclerites. Unexpanded pedipalp (<xref ref-type="fig" rid="F17">Figs 17D-F</xref>) with broad, distally-directed foliate conductor; tegular sclerite 1 (TS 1) spiniform, widest across middle, obscured by conductor in retrolateral view; TS 2 thin, spiniform, longer than TS 1; TS 2a sinuous, largely obscured by TS 2; TS 3 very large, porrect, with broadly-pointed rectangular apex projecting well beyond retro-distal rim of tegulum.</p><p><italic>Allotype female</italic>: Total length 3.62; leg I femur 3.17; F1/CL ratio 2.40. Cephalothorax tan-brown; legs pale tan-brown with darker annulations; abdomen mottled grey-brown and beige (<xref ref-type="fig" rid="F5">Figs 5G</xref>, <xref ref-type="fig" rid="F17">17A</xref>). Carapace very tall (CH/CL ratio 2.25); 1.32 long, 2.97 high, 1.18 wide; ‘neck’ 0.62 wide; bearing two pairs of rudimentary horns; highest point of pars cephalica (HPC) near posterior third of ‘head’ (ratio of HPC to post-ocular length 0.64), carapace gently sloping posterior to HPC; ‘head’ moderately elevated postero-dorsally (post-ocular ratio 0.33) (<xref ref-type="fig" rid="F7">Fig. 7B</xref>). Chelicerae without accessory setae on anterior face of paturon. Abdomen 1.85 long, 1.28 wide; with three pairs of dorsal hump-like tubercles (HT 1–6) (<xref ref-type="fig" rid="F5">Fig. 5G</xref>). Internal genitalia with dense cluster of ≤ 15 variably shaped spermathecae on either side of gonopore, clusters meeting near midline of genital plate (<xref ref-type="fig" rid="F17">Fig. 17G</xref>); innermost (anterior) spermathecae longest, sausage-shaped, curved antero-laterally; outermost (posterior) spermathecae bulbous; other spermathecae variably pyriform, straight, directed antero-laterally.</p><p><italic>Variation</italic>: Males (n=3): total length 2.82–3.10; carapace length 1.03–1.10; carapace height 2.35–2.63; CH/CL ratio 2.27–2.44. Females (n=4): total length 3.13–3.62; carapace length 1.26–1.32; carapace height 2.82–2.97; CH/CL ratio 2.25–2.26.</p></tp:treatment-sec><tp:treatment-sec sec-type="Distribution"><title>Distribution and habitat.</title><p><italic><tp:taxon-name>Austrarchaea aleenae</tp:taxon-name></italic> is known only from rainforest habitats in the Kalpowar-Builyan region of south-eastern Queensland, in the Bulburin National Park and nearby Kalpowar State Forest (<xref ref-type="fig" rid="F35">Fig. 35</xref>).</p></tp:treatment-sec><tp:treatment-sec sec-type="Conservation status"><title>Conservation status.</title><p>This species appears to be a short-range endemic taxon (<xref ref-type="bibr" rid="B9">Harvey 2002b</xref>), which although potentially restricted in distribution, is abundant within the Bulburin National Park (M. Rix, pers. obs.). It is not considered to be of conservation concern.</p></tp:treatment-sec><tp:treatment-sec><!--Section generated to contain objects referenced in tp:taxon-treatment.--><fig id="F5" position="float" orientation="portrait"><label>Figure 5.</label><caption><p>Abdominal morphology of <italic>Austrarchaea </italic>species. <bold>A–C</bold>, <italic>A. judyae</italic> sp. n.: <bold>A</bold>, male abdomen, antero-lateral view, showing dorsal scute (S) and additional dorsal sclerites (ds); <bold>B</bold>, detail of female abdomen, lateral view, showing subcuticular guanine crystals (GC) and concentric arrangements of setae around sclerotic spots (ss); <bold>C</bold>, female epigastric region, ventral view, showing setose book lung covers (BL) and genital plate (GP). <bold>D</bold>, Cleared epigastric region of female <italic>A. nodosa</italic> (Forster), postero-ventral view, showing position of clustered spermathecae under posterior rim of genital plate. <bold>E–G</bold>, Female abdomens, postero-lateral view, showing arrangement of dorsal hump-like tubercles (HT) in different taxa: <bold>E</bold>, <italic>A</italic>. sp. nr. <italic>daviesae</italic> (QMB S72989, from Mount Bartle Frere, NE. Queensland); <bold>F</bold>, <italic>A. monteithi</italic> sp. n.; <bold>G</bold>, <italic>A. aleenae</italic> sp. n. Note the presence of only a single posterior hump-like tubercle (HT 5) in <italic>A. monteithi</italic>.</p></caption><graphic xmlns:xlink="http://www.w3.org/1999/xlink" xlink:href="ZooKeys-123-001-g005.jpg" position="float" orientation="portrait" xlink:type="simple"/></fig><fig id="F7" position="float" orientation="portrait"><label>Figure 7.</label><caption><p>Lateral ‘head’ profiles of females of species of <italic>Austrarchaea</italic> from mid-eastern Australia, showing variation in carapace shape as quantified by the post-ocular ratio (P.O. Ratio) and ratio of highest point of carapace relative to post-ocular length (HPC Ratio): <bold>A</bold>, allotype <italic>A. alani</italic> sp. n.; <bold>B</bold>, allotype <italic>A. aleenae</italic> sp. n.; <bold>C</bold>, allotype <italic>A. judyae</italic> sp. n.; <bold>D</bold>, allotype <italic>A. raveni</italic> sp. n.; <bold>E</bold>, allotype <italic>A. harmsi</italic> sp. n.; <bold>F</bold>, allotype <italic>A. monteithi</italic> sp. n.; <bold>G</bold>, allotype <italic>A. cunninghami</italic> sp. n.; <bold>H</bold>, allotype <italic>A. dianneae</italic> sp. n.; <bold>I</bold>, <italic>A. nodosa</italic> (Forster, 1956); <bold>J</bold>, allotype <italic>A. platnickorum</italic> sp. n.; <bold>K</bold>, allotype <italic>A. binfordae</italic> sp. n.; <bold>L</bold>, <italic>A. milledgei</italic> sp. n. (WAM T112568); <bold>M</bold>, allotype <italic>A. mascordi</italic> sp. n.; <bold>N</bold>, allotype <italic>A. smithae</italic> sp. n.; <bold>O</bold>, allotype <italic>A. mcguiganae</italic> sp. n. Asterisks (*) denote concave depressions.</p></caption><graphic xmlns:xlink="http://www.w3.org/1999/xlink" xlink:href="ZooKeys-123-001-g007.jpg" position="float" orientation="portrait" xlink:type="simple"/></fig><fig id="F8" position="float" orientation="portrait"><label>Figure 8.</label><caption><p>Lateral ‘head’ profiles of males of species of <italic>Austrarchaea</italic> from south-eastern Queensland and extreme north-eastern New South Wales (including the Border Ranges), showing variation in carapace shape as quantified by the post-ocular ratio (P.O. Ratio) and ratio of highest point of carapace relative to post-ocular length (HPC Ratio): <bold>A</bold>, holotype <italic>A. alani</italic> sp. n.; <bold>B</bold>, holotype <italic>A. aleenae</italic> sp. n.; <bold>C</bold>, holotype <italic>A. judyae</italic> sp. n.; <bold>D</bold>, holotype <italic>A. raveni</italic> sp. n.; <bold>E</bold>, holotype <italic>A. harmsi</italic> sp. n.; <bold>F</bold>, holotype <italic>A. clyneae</italic> sp. n.; <bold>G</bold>, holotype <italic>A. cunninghami</italic> sp. n.; <bold>H</bold>, holotype <italic>A. dianneae</italic> sp. n.; <bold>I</bold>, <italic>A. nodosa</italic> (Forster, 1956) (QMB S75416). Asterisks (*) denote concave depressions.</p></caption><graphic xmlns:xlink="http://www.w3.org/1999/xlink" xlink:href="ZooKeys-123-001-g008.jpg" position="float" orientation="portrait" xlink:type="simple"/></fig><fig id="F17" position="float" orientation="portrait"><label>Figure 17.</label><caption><p><italic>Austrarchaea aleenae</italic> sp. n. <bold>A–B</bold>, Cephalothorax and abdomen, lateral view: <bold>A</bold>, allotype female (QMB S1094) from Bulburin National Park, Queensland; <bold>B</bold>, holotype male (QMB S90182) from Bulburin National Park, Queensland. <bold>C</bold>, Holotype male chelicerae, lateral view, showing accessory setae. <bold>D–F</bold>, Holotype male pedipalp: <bold>D–E</bold>, bulb, retrolateral view; <bold>F</bold>, detail of distal tegular sclerites, prodistal view. <bold>G</bold>, Allotype female internal genitalia, dorsal view, showing membranous bursa overlying clustered spermathecae. B = bursa; C = conductor; E = embolus; Es = embolic sclerite; T = tegulum; (TS)1–3 = tegular sclerites 1–3. Scale bars: A–B = 1.0 mm; E = 0.2 mm.</p></caption><graphic xmlns:xlink="http://www.w3.org/1999/xlink" xlink:href="ZooKeys-123-001-g017.jpg" position="float" orientation="portrait" xlink:type="simple"/></fig><fig id="F35" position="float" orientation="portrait"><label>Figure 35.</label><caption><p><italic>Austrarchaea aleenae </italic>sp. n., distribution and habitat: <bold>A</bold>, topographic map showing the known distribution of Archaeidae in south-eastern Queensland and eastern New South Wales, with collection localities for <italic>A. aleenae</italic> highlighted in yellow; <bold>B</bold>, satellite image showing detail of inset (A); <bold>C</bold>, subtropical vine rainforest at the type locality – Bulburin Forest Road, Bulburin National Park, Queensland (October 2010). Image (C) by A. Rix, used with permission.</p></caption><graphic xmlns:xlink="http://www.w3.org/1999/xlink" xlink:href="ZooKeys-123-001-g035.jpg" position="float" orientation="portrait" xlink:type="simple"/></fig><fig id="F3" position="float" orientation="portrait"><label>Figure 3.</label><caption><p>Molecular phylogenetic data analysed as part of this study. <bold>A</bold>, Schematic map of the mitochondrial cytochrome <italic>c</italic> oxidase subunit I–II (COI–COII) gene complex in Archaeidae and other basal Araneomorphae, showing (i) the position of primers used to amplify and sequence 1.6 kilobases of mtDNA, and (ii) the inferred stop and initiation codons for COI and COII, respectively. Note the centralised, overlapping position of the two internal sequencing primer sites (SeqF2a/SeqR1), and the TTG initiation codon for COII, present in all but one of the spider species sequenced for this study. <bold>B</bold>, Majority-rule consensus tree with re-estimated branch lengths, resulting from a combined, gene-partitioned Bayesian analysis of the COI–COII mtDNA data. Thickened branches represent clades with &gt;95% posterior probability support, and individual support values are shown above other nodes.</p></caption><graphic xmlns:xlink="http://www.w3.org/1999/xlink" xlink:href="ZooKeys-123-001-g003.jpg" position="float" orientation="portrait" xlink:type="simple"/></fig></tp:treatment-sec><ref-list><ref id="B9"><mixed-citation xmlns:xlink="http://www.w3.org/1999/xlink" xlink:type="simple"><person-group><name name-style="western"><surname>Harvey</surname><given-names>MS</given-names></name></person-group> (<year>2002b</year>)<article-title> Short-range endemism among the Australian fauna: some examples from non-marine environments.</article-title><source>Invertebrate Systematics </source><volume>16</volume>: <fpage>555</fpage>-<lpage>570</lpage>. <ext-link ext-link-type="uri" xlink:href="http://dx.doi.org/10.1071/IS02009" xlink:type="simple">doi:10.1071/IS02009</ext-link></mixed-citation></ref></ref-list></tp:taxon-treatment>
