# Supplementary material for: Australian Assassins, Part I: A review of the Assassin Spiders (Araneae, Archaeidae) of mid-eastern Australia
Source: Zookeys. 2011 Aug 15;(123):1–100. doi: 10.3897/zookeys.123.1448 (PMC3175121; doi:10.3897/zookeys.123.1448)
Supplement: XML Treatment for Austrarchaea alani Kroombit Tops Assassin Spider [file zookeys.123.1448-treatment10.xml]

<!DOCTYPE tp:taxon-treatment
  PUBLIC "-//TaxonX//DTD Taxonomic Treatment Publishing DTD v0 20100105//EN" "tax-treatment-NSO.dtd">
<tp:taxon-treatment xmlns:tp="http://www.plazi.org/taxpub"><tp:treatment-meta><mixed-citation publication-type="journal"><person-group><name><surname>Rix</surname><given-names>Michael G.</given-names></name><name><surname>Harvey</surname><given-names>Mark S.</given-names></name></person-group><article-title>Australian Assassins, Part I: A review of the Assassin Spiders (Araneae, Archaeidae) of mid-eastern Australia</article-title><source>Zookeys</source><day>15</day><month>8</month><year>2011</year><volume>2011</volume><issue>123</issue><fpage>1</fpage><lpage>100</lpage><pub-id pub-id-type="doi">10.3897/zookeys.123.1448</pub-id></mixed-citation></tp:treatment-meta><tp:nomenclature><tp:taxon-name>
                        <tp:taxon-name-part taxon-name-part-type="genus">Austrarchaea</tp:taxon-name-part>
                        <tp:taxon-name-part taxon-name-part-type="species">alani</tp:taxon-name-part>
                    <object-id xmlns:xlink="http://www.w3.org/1999/xlink" xlink:type="simple">urn:lsid:zoobank.org:act:C227AAB1-B201-40F7-A94D-4390A30C8518</object-id>
                    <object-id xmlns:xlink="http://www.w3.org/1999/xlink" xlink:type="simple">http://species-id.net/wiki/Austrarchaea_alani</object-id>
                    <tp:taxon-name-part taxon-name-part-type="vernacular name">Kroombit Tops Assassin Spider</tp:taxon-name-part>
                    </tp:taxon-name><tp:taxon-authority>Rix &amp; Harvey</tp:taxon-authority><tp:taxon-status xmlns:xlink="http://www.w3.org/1999/xlink" xlink:type="simple">sp. n.</tp:taxon-status><xref ref-type="fig" rid="F4">Figs 4A-E</xref><xref ref-type="fig" rid="F7">7A</xref><xref ref-type="fig" rid="F8">8A</xref><xref ref-type="fig" rid="F18">18</xref><xref ref-type="fig" rid="F36">36</xref></tp:nomenclature><tp:treatment-sec sec-type="Type material"><title>Type material.</title><p>Holotype male: Kroombit Tops National Park, creek crossing off Tablelands Road, Queensland, Australia, <named-content xmlns:xlink="http://www.w3.org/1999/xlink" content-type="dwc:verbatimCoordinates" xlink:type="simple">24°22'40"S, 150°59'46"E</named-content>, sifting elevated leaf litter, subtropical rainforest with emergent eucalypts, 799 m, 26.X.2010, M. &amp; A. Rix (QMB S90195).</p><p>Paratypes: Allotype female, same data as holotype (QMB S90194); 1 female, same data as holotype (QMB S90196); 2 females and 3 juveniles, same data as holotype<!--PageBreak--> (WAM T112550DNA: KT-63-F/KT-64-J/KT-65-J); 1 male and 2 juveniles, Kroombit Tops National Park, Rainforest Walk off Tablelands Road, near Munholme Creek, Queensland, Australia, <named-content xmlns:xlink="http://www.w3.org/1999/xlink" content-type="dwc:verbatimCoordinates" xlink:type="simple">24°24'47"S, 151°02'22"E</named-content>, sifting elevated leaf litter, subtropical rainforest, 753 m, 26.X.2010, M. &amp; A. Rix (WAM T112551DNA: KT-66-M/KT-67-J).</p></tp:treatment-sec><tp:treatment-sec sec-type="Additional material (not examined)"><title>Additional material (not examined).</title><p><bold>AUSTRALIA:</bold> Queensland<bold>: Kroombit Tops National Park:</bold> Lower Dry Creek, pitfall trap, rainforest, 13-18.XII.1983, G. Monteith, V. Davies, J. Gallon, G. Thompson, 1♂ (QMB S30812); Three Moon Creek, rainforest, 9-19.XII.1983, V. Davies, J. Gallon, 2♀ (QMB S30816); Beauty Spot 98, rainforest, 9-19.XII.1983, V. Davies, J. Gallon, 1♀ (QMB S30803).</p></tp:treatment-sec><tp:treatment-sec sec-type="Etymology"><title>Etymology.</title><p>The specific epithet is a patronym in honour of Alan Rix, for his great assistance in helping to collect this species, and for a lifetime of generosity and support to the senior author.</p></tp:treatment-sec><tp:treatment-sec sec-type="Diagnosis"><title>Diagnosis.</title><p><italic><tp:taxon-name>Austrarchaea alani</tp:taxon-name></italic> can be distinguished from all other <tp:taxon-name>Archaeidae</tp:taxon-name> from mid-eastern Australia except <italic><tp:taxon-name>Austrarchaea aleenae</tp:taxon-name></italic> by the very large, porrect tegular sclerite 3 (TS 3) (<xref ref-type="fig" rid="F18">Figs 18D-F</xref>); and from <italic><tp:taxon-name>Austrarchaea aleenae</tp:taxon-name></italic> by the short comb of accessory setae on the male chelicerae (<xref ref-type="fig" rid="F18">Fig. 18C</xref>).</p><p>This species can also be distinguished from other genotyped taxa from mid-eastern Australia (see <xref ref-type="fig" rid="F3">Fig. 3B</xref>) by the following three unique nucleotide substitutions for COI and COII (n = 5): T(684), A(1218), C(1347).</p></tp:treatment-sec><tp:treatment-sec sec-type="Description"><title>Description.</title><p><italic>Holotype male</italic>: Total length 2.69; leg I femur 2.83; F1/CL ratio 2.68. Cephalothorax reddish-brown; legs tan-brown with darker annulations; abdomen mottled grey-brown and beige, with darker reddish-brown dorsal scute and sclerites (<xref ref-type="fig" rid="F18">Fig. 18B</xref>). Carapace very tall (CH/CL ratio 2.28); 1.06 long, 2.41 high, 0.97 wide; ‘neck’ 0.49 wide; bearing two pairs of rudimentary horns; highest point of pars cephalica (HPC) near posterior margin of ‘head’ (ratio of HPC to post-ocular length 0.85), carapace gently sloping anterior to HPC; ‘head’ moderately elevated postero-dorsally (post-ocular ratio 0.35) (<xref ref-type="fig" rid="F8">Fig. 8A</xref>). Chelicerae with short comb of accessory setae on anterior face of paturon (<xref ref-type="fig" rid="F18">Fig. 18C</xref>). Abdomen 1.38 long, 0.92 wide; with three pairs of dorsal hump-like tubercles (HT 1–6); dorsal scute fused anteriorly to epigastric sclerites, extending posteriorly to first pair of hump-like tubercles; HT 3–6 each covered by separate dorsal sclerites. Unexpanded pedipalp (<xref ref-type="fig" rid="F18">Figs 18D-F</xref>) with broad, obliquely-angled foliate conductor; tegular sclerite 1 (TS 1) relatively short, almost triangular, obscured by conductor in retrolateral view; TS 2 thin, spiniform, longer than TS 1; TS 2a sinuous, largely obscured by TS 2; TS 3 very large, porrect, with broadly-pointed rectangular apex projecting well beyond retro-distal rim of tegulum.</p><p><italic>Allotype female</italic>: Total length 3.41; leg I femur 3.06; F1/CL ratio 2.66. Cephalothorax dark reddish-brown; legs tan-brown with darker annulations; abdomen mottled grey-brown and beige (<xref ref-type="fig" rid="F18">Fig. 18A</xref>). Carapace very tall (CH/CL ratio 2.30); 1.15 long, 2.65 high, 1.04 wide; ‘neck’ 0.56 wide; bearing two pairs of rudimentary horns; highest point of pars cephalica (HPC) near posterior margin of ‘head’ (ratio of HPC to post-ocular length 0.81), carapace sloping gently anterior to HPC; ‘head’ strongly elevated postero-dorsally (post-ocular ratio 0.38) (<xref ref-type="fig" rid="F7">Fig. 7A</xref>). Chelicerae without accessory setae on anterior face of paturon. Abdomen 1.97 long, 1.38 wide; with three pairs of dorsal <!--PageBreak-->hump-like tubercles (HT 1–6). Internal genitalia with dense cluster of ≤ 15 variably shaped spermathecae on either side of gonopore, clusters meeting near midline of genital plate (<xref ref-type="fig" rid="F18">Fig. 18G</xref>); innermost (anterior) spermathecae longest, sausage-shaped, curved antero-laterally; outermost (posterior) spermathecae bulbous; other spermathecae variably pyriform, straight, directed antero-laterally.</p><p><italic>Variation</italic>: Males (n=2): total length 2.26–2.69; carapace length 1.03–1.06; carapace height 2.33–2.41; CH/CL ratio 2.28 (invariable). Females (n=4): total length 3.18–3.44; carapace length 1.15–1.18; carapace height 2.58–2.82; CH/CL ratio 2.23–2.39.</p></tp:treatment-sec><tp:treatment-sec sec-type="Distribution"><title>Distribution and habitat.</title><p><italic><tp:taxon-name>Austrarchaea alani</tp:taxon-name></italic> is known only from rainforest habitats in the Kroombit Tops National Park of south-eastern Queensland (<xref ref-type="fig" rid="F36">Fig. 36</xref>).</p><p><bold>Conservation status.</bold> This species appears to be a short-range endemic taxon (<xref ref-type="bibr" rid="B9">Harvey 2002b</xref>), which although potentially restricted in distribution, is abundant within the Kroombit Tops National Park (M. Rix, pers. obs.). It is not considered to be of conservation concern.</p></tp:treatment-sec><tp:treatment-sec><!--Section generated to contain objects referenced in tp:taxon-treatment.--><fig id="F4" position="float" orientation="portrait"><label>Figure 4.</label><caption><p>Carapace morphology of <italic>Austrarchaea </italic>species. <bold>A–E</bold>, <italic>A. alani</italic> sp. n.: <bold>A</bold>, male pars cephalica, frontal view, showing dorsal ‘head’ region, posterior horns (H) and cheliceral foramen (CF); <bold>B</bold>, female pars cephalica, antero-lateral view, showing ocular bulge (OB), cheliceral foramen (CF) and division of pars cephalica into ‘head’ and ‘neck’ regions; <bold>C</bold>, male pars thoracica, ‘neck’ and fused cheliceral diastema (fCD), antero-lateral view; <bold>D</bold>, female chelicerae and peg teeth, frontal view; <bold>E</bold>, male ‘neck’, lateral view, showing setose tubercles (sT). <bold>F–G</bold>, <italic>A. judyae</italic> sp. n.: <bold>F</bold>, male chelicerae, lateral view, showing accessory setae (AS) and ectal stridulatory file (SF); <bold>G</bold>, detail of female posterior pars cephalica, lateral view, showing field of densely granulate cuticle.</p></caption><graphic xmlns:xlink="http://www.w3.org/1999/xlink" xlink:href="ZooKeys-123-001-g004.jpg" position="float" orientation="portrait" xlink:type="simple"/></fig><fig id="F7" position="float" orientation="portrait"><label>Figure 7.</label><caption><p>Lateral ‘head’ profiles of females of species of <italic>Austrarchaea</italic> from mid-eastern Australia, showing variation in carapace shape as quantified by the post-ocular ratio (P.O. Ratio) and ratio of highest point of carapace relative to post-ocular length (HPC Ratio): <bold>A</bold>, allotype <italic>A. alani</italic> sp. n.; <bold>B</bold>, allotype <italic>A. aleenae</italic> sp. n.; <bold>C</bold>, allotype <italic>A. judyae</italic> sp. n.; <bold>D</bold>, allotype <italic>A. raveni</italic> sp. n.; <bold>E</bold>, allotype <italic>A. harmsi</italic> sp. n.; <bold>F</bold>, allotype <italic>A. monteithi</italic> sp. n.; <bold>G</bold>, allotype <italic>A. cunninghami</italic> sp. n.; <bold>H</bold>, allotype <italic>A. dianneae</italic> sp. n.; <bold>I</bold>, <italic>A. nodosa</italic> (Forster, 1956); <bold>J</bold>, allotype <italic>A. platnickorum</italic> sp. n.; <bold>K</bold>, allotype <italic>A. binfordae</italic> sp. n.; <bold>L</bold>, <italic>A. milledgei</italic> sp. n. (WAM T112568); <bold>M</bold>, allotype <italic>A. mascordi</italic> sp. n.; <bold>N</bold>, allotype <italic>A. smithae</italic> sp. n.; <bold>O</bold>, allotype <italic>A. mcguiganae</italic> sp. n. Asterisks (*) denote concave depressions.</p></caption><graphic xmlns:xlink="http://www.w3.org/1999/xlink" xlink:href="ZooKeys-123-001-g007.jpg" position="float" orientation="portrait" xlink:type="simple"/></fig><fig id="F8" position="float" orientation="portrait"><label>Figure 8.</label><caption><p>Lateral ‘head’ profiles of males of species of <italic>Austrarchaea</italic> from south-eastern Queensland and extreme north-eastern New South Wales (including the Border Ranges), showing variation in carapace shape as quantified by the post-ocular ratio (P.O. Ratio) and ratio of highest point of carapace relative to post-ocular length (HPC Ratio): <bold>A</bold>, holotype <italic>A. alani</italic> sp. n.; <bold>B</bold>, holotype <italic>A. aleenae</italic> sp. n.; <bold>C</bold>, holotype <italic>A. judyae</italic> sp. n.; <bold>D</bold>, holotype <italic>A. raveni</italic> sp. n.; <bold>E</bold>, holotype <italic>A. harmsi</italic> sp. n.; <bold>F</bold>, holotype <italic>A. clyneae</italic> sp. n.; <bold>G</bold>, holotype <italic>A. cunninghami</italic> sp. n.; <bold>H</bold>, holotype <italic>A. dianneae</italic> sp. n.; <bold>I</bold>, <italic>A. nodosa</italic> (Forster, 1956) (QMB S75416). Asterisks (*) denote concave depressions.</p></caption><graphic xmlns:xlink="http://www.w3.org/1999/xlink" xlink:href="ZooKeys-123-001-g008.jpg" position="float" orientation="portrait" xlink:type="simple"/></fig><fig id="F18" position="float" orientation="portrait"><label>Figure 18.</label><caption><p><italic>Austrarchaea alani</italic> sp. n. <bold>A–B</bold>, Cephalothorax and abdomen, lateral view: <bold>A</bold>, allotype female (QMB S90194) from Kroombit Tops National Park, Queensland; <bold>B</bold>, holotype male (QMB S90195) from Kroombit Tops National Park, Queensland. <bold>C</bold>, Holotype male chelicerae, lateral view, showing accessory setae. <bold>D–F</bold>, Holotype male pedipalp: <bold>D–E</bold>, bulb, retrolateral view; <bold>F</bold>, detail of distal tegular sclerites, prodistal view. <bold>G</bold>, Allotype female internal genitalia, dorsal view. C = conductor; E = embolus; Es = embolic sclerite; T = tegulum; (TS)1–3 = tegular sclerites 1–3. Scale bars: A–B = 1.0 mm; E = 0.2 mm.</p></caption><graphic xmlns:xlink="http://www.w3.org/1999/xlink" xlink:href="ZooKeys-123-001-g018.jpg" position="float" orientation="portrait" xlink:type="simple"/></fig><fig id="F36" position="float" orientation="portrait"><label>Figure 36.</label><caption><p><italic>Austrarchaea alani </italic>sp. n., distribution and habitat: <bold>A</bold>, topographic map showing the known distribution of Archaeidae in south-eastern Queensland and eastern New South Wales, with collection localities for <italic>A. alani</italic> highlighted in yellow; <bold>B</bold>, satellite image showing detail of inset (A); <bold>C</bold>, subtropical rainforest near the type locality – Tablelands Road, Kroombit Tops National Park, Queensland (October 2010). Image (C) by M. Rix.</p></caption><graphic xmlns:xlink="http://www.w3.org/1999/xlink" xlink:href="ZooKeys-123-001-g036.jpg" position="float" orientation="portrait" xlink:type="simple"/></fig><fig id="F3" position="float" orientation="portrait"><label>Figure 3.</label><caption><p>Molecular phylogenetic data analysed as part of this study. <bold>A</bold>, Schematic map of the mitochondrial cytochrome <italic>c</italic> oxidase subunit I–II (COI–COII) gene complex in Archaeidae and other basal Araneomorphae, showing (i) the position of primers used to amplify and sequence 1.6 kilobases of mtDNA, and (ii) the inferred stop and initiation codons for COI and COII, respectively. Note the centralised, overlapping position of the two internal sequencing primer sites (SeqF2a/SeqR1), and the TTG initiation codon for COII, present in all but one of the spider species sequenced for this study. <bold>B</bold>, Majority-rule consensus tree with re-estimated branch lengths, resulting from a combined, gene-partitioned Bayesian analysis of the COI–COII mtDNA data. Thickened branches represent clades with &gt;95% posterior probability support, and individual support values are shown above other nodes.</p></caption><graphic xmlns:xlink="http://www.w3.org/1999/xlink" xlink:href="ZooKeys-123-001-g003.jpg" position="float" orientation="portrait" xlink:type="simple"/></fig></tp:treatment-sec><ref-list><ref id="B9"><mixed-citation xmlns:xlink="http://www.w3.org/1999/xlink" xlink:type="simple"><person-group><name name-style="western"><surname>Harvey</surname><given-names>MS</given-names></name></person-group> (<year>2002b</year>)<article-title> Short-range endemism among the Australian fauna: some examples from non-marine environments.</article-title><source>Invertebrate Systematics </source><volume>16</volume>: <fpage>555</fpage>-<lpage>570</lpage>. <ext-link ext-link-type="uri" xlink:href="http://dx.doi.org/10.1071/IS02009" xlink:type="simple">doi:10.1071/IS02009</ext-link></mixed-citation></ref></ref-list></tp:taxon-treatment>
