# Supplementary material for: Australian Assassins, Part I: A review of the Assassin Spiders (Araneae, Archaeidae) of mid-eastern Australia
Source: Zookeys. 2011 Aug 15;(123):1–100. doi: 10.3897/zookeys.123.1448 (PMC3175121; doi:10.3897/zookeys.123.1448)
Supplement: XML Treatment for Austrarchaea monteithi Gibraltar Range Assassin Spider [file zookeys.123.1448-treatment11.xml]

<!DOCTYPE tp:taxon-treatment
  PUBLIC "-//TaxonX//DTD Taxonomic Treatment Publishing DTD v0 20100105//EN" "tax-treatment-NSO.dtd">
<tp:taxon-treatment xmlns:tp="http://www.plazi.org/taxpub"><tp:treatment-meta><mixed-citation publication-type="journal"><person-group><name><surname>Rix</surname><given-names>Michael G.</given-names></name><name><surname>Harvey</surname><given-names>Mark S.</given-names></name></person-group><article-title>Australian Assassins, Part I: A review of the Assassin Spiders (Araneae, Archaeidae) of mid-eastern Australia</article-title><source>Zookeys</source><day>15</day><month>8</month><year>2011</year><volume>2011</volume><issue>123</issue><fpage>1</fpage><lpage>100</lpage><pub-id pub-id-type="doi">10.3897/zookeys.123.1448</pub-id></mixed-citation></tp:treatment-meta><tp:nomenclature><tp:taxon-name>
                        <tp:taxon-name-part taxon-name-part-type="genus">Austrarchaea</tp:taxon-name-part>
                        <tp:taxon-name-part taxon-name-part-type="species">monteithi</tp:taxon-name-part>
                    <object-id xmlns:xlink="http://www.w3.org/1999/xlink" xlink:type="simple">urn:lsid:zoobank.org:act:BC7A50E4-6220-4CFC-9A80-7D1EFC20E555</object-id>
                    <object-id xmlns:xlink="http://www.w3.org/1999/xlink" xlink:type="simple">http://species-id.net/wiki/Austrarchaea_monteithi</object-id>
                    <tp:taxon-name-part taxon-name-part-type="vernacular name">Gibraltar Range Assassin Spider</tp:taxon-name-part>
                    </tp:taxon-name><tp:taxon-authority>Rix &amp; Harvey</tp:taxon-authority><tp:taxon-status xmlns:xlink="http://www.w3.org/1999/xlink" xlink:type="simple">sp. n.</tp:taxon-status><xref ref-type="fig" rid="F5">Figs 5F</xref><xref ref-type="fig" rid="F7">7F</xref><xref ref-type="fig" rid="F9">9A</xref><xref ref-type="fig" rid="F19">19</xref><xref ref-type="fig" rid="F37">37</xref></tp:nomenclature><tp:treatment-sec sec-type="Type material"><title>Type material.</title><p>Holotype male: Gibraltar Range National Park, World Heritage Walk, off Gwydir Highway, near Richardsons Creek, New South Wales, Australia, <named-content xmlns:xlink="http://www.w3.org/1999/xlink" content-type="dwc:verbatimCoordinates" xlink:type="simple">29°29'23"S, 152°19'47</named-content>, sifting elevated leaf litter, subtropical rainforest, 1061 m, 20.IV.2010, M. Rix, D. Harms (AMS KS114977).</p><p>Paratype: Allotype female, same data as holotype (AMS KS114976DNA: Ar52-92-F).</p></tp:treatment-sec><tp:treatment-sec sec-type="Other material examined"><title>Other material examined.</title><p><bold>AUSTRALIA:</bold> New South Wales<bold>: Gibraltar Range National Park:</bold> same data as holotype, 2 juveniles (WAM T112570DNA: Ar52-93-J/Ar52-94-J); “Gibraltar Range", pyrethrum, rainforest, 30.III.1980, G. Monteith, 1 juvenile (QMB S30824).</p></tp:treatment-sec><tp:treatment-sec sec-type="Etymology"><title>Etymology.</title><p>The specific epithet is a patronym in honour of Dr Geoff Monteith, for first discovering this species in the Gibraltar Range National Park.</p></tp:treatment-sec><tp:treatment-sec sec-type="Diagnosis"><title>Diagnosis.</title><p><italic><tp:taxon-name>Austrarchaea monteithi</tp:taxon-name></italic> can be distinguished from all other <tp:taxon-name>Archaeidae</tp:taxon-name> from mid-eastern Australia by the presence of only five dorsal hump-like tubercles on the abdomen (<xref ref-type="fig" rid="F5">Fig. 5F</xref>).</p><p>This species can also be distinguished from other genotyped taxa from mid-eastern Australia (see <xref ref-type="fig" rid="F3">Fig. 3B</xref>) by the following 29 unique nucleotide substitutions for<!--PageBreak--> COI and COII (n = 3): G(81), T(93), A(243), C(300), C(360), C(396), A(597), A(957), C(993), G(1008), C(1115), A(1212), G(1216), T(1217), T(1220), A(1221), G(1229), G(1231), T(1233), G(1275), C(1369), A(1390), G(1391), G(1414), T(1453), G(1509), A(1525), G(1526), G(1554).</p></tp:treatment-sec><tp:treatment-sec sec-type="Description"><title>Description.</title><p><italic>Holotype male</italic>: Total length 3.13; leg I femur 2.91; F1/CL ratio 2.58. Cephalothorax dark reddish-brown; legs tan-brown with darker annulations; abdomen mottled grey-brown and beige, with darker reddish-brown dorsal scute and sclerites (<xref ref-type="fig" rid="F19">Fig. 19B</xref>). Carapace tall (CH/CL ratio 2.07); 1.13 long, 2.33 high, 1.05 wide; ‘neck’ 0.53 wide; bearing two pairs of rudimentary horns; highest point of pars cephalica (HPC) near middle of ‘head’ (ratio of HPC to post-ocular length 0.54), carapace with concave depression posterior to HPC; ‘head’ not strongly elevated dorsally (post-ocular ratio 0.25) (<xref ref-type="fig" rid="F9">Fig. 9A</xref>). Chelicerae with short brush of accessory setae on anterior face of paturon (<xref ref-type="fig" rid="F19">Fig. 19C</xref>). Abdomen 1.69 long, 1.10 wide; with five dorsal hump-like tubercles (HT 1–5), HT1–4 arranged in two pairs; dorsal scute fused anteriorly to epigastric sclerites, extending posteriorly to first pair of hump-like tubercles; HT 3–5 each covered by separate dorsal sclerites. Unexpanded pedipalp (<xref ref-type="fig" rid="F19">Figs 19D-F</xref>) with stout, almost spherical bulb and thin, strongly hooked conductor; embolic sclerite with broad, looped proximal portion extending for entire length of conductor; tegular sclerite 1 (TS 1) relatively short, filiform, obscured by conductor in retrolateral view; TS 2 spur-like, longer than TS 1; TS 2a sinuous, largely obscured by TS 2; TS 3 embedded proximally within distal haematodocha, with sharply-pointed apex projecting ventrally beyond retro-distal rim of tegulum.</p><p><italic>Allotype female</italic>: Total length 3.38; leg I femur 3.08; F1/CL ratio 2.31. Cephalothorax dark reddish-brown; legs tan-brown with darker annulations; abdomen mottled grey-brown and beige (<xref ref-type="fig" rid="F19">Fig. 19A</xref>). Carapace tall (CH/CL ratio 2.12); 1.33 long, 2.82 high, 1.21 wide; ‘neck’ 0.66 wide; bearing two pairs of rudimentary horns; highest point of pars cephalica (HPC) near middle of ‘head’ (ratio of HPC to post-ocular length 0.55), carapace with concave depression posterior to HPC; ‘head’ not strongly elevated dorsally (post-ocular ratio 0.23) (<xref ref-type="fig" rid="F7">Fig. 7F</xref>). Chelicerae without accessory setae on anterior face of paturon. Abdomen 1.85 long, 1.44 wide; with five dorsal hump-like tubercles (HT 1–5), HT1–4 arranged in two pairs (<xref ref-type="fig" rid="F5">Fig. 5F</xref>). Internal genitalia with cluster of ≤ 12 variably shaped spermathecae on either side of gonopore, clusters widely separated along midline of genital plate (<xref ref-type="fig" rid="F19">Fig. 19G</xref>); innermost (anterior) spermathecae longest; other spermathecae variably pyriform, straight, directed antero-laterally.</p></tp:treatment-sec><tp:treatment-sec sec-type="Distribution"><title>Distribution and habitat.</title><p><italic><tp:taxon-name>Austrarchaea monteithi</tp:taxon-name></italic> is known only from subtropical rainforest habitats in the Gibraltar Range National Park of north-eastern New South Wales (<xref ref-type="fig" rid="F37">Fig. 37</xref>).</p></tp:treatment-sec><tp:treatment-sec sec-type="Conservation status"><title>Conservation status.</title><p>This enigmatic species has an imperfectly known distribution, and although potentially restricted, appears to be relatively abundant within the World Heritage-listed Gibraltar Range National Park near Richardsons Creek (M. Rix, pers. obs.). It is not considered to be of conservation concern.</p></tp:treatment-sec><tp:treatment-sec><!--Section generated to contain objects referenced in tp:taxon-treatment.--><fig id="F5" position="float" orientation="portrait"><label>Figure 5.</label><caption><p>Abdominal morphology of <italic>Austrarchaea </italic>species. <bold>A–C</bold>, <italic>A. judyae</italic> sp. n.: <bold>A</bold>, male abdomen, antero-lateral view, showing dorsal scute (S) and additional dorsal sclerites (ds); <bold>B</bold>, detail of female abdomen, lateral view, showing subcuticular guanine crystals (GC) and concentric arrangements of setae around sclerotic spots (ss); <bold>C</bold>, female epigastric region, ventral view, showing setose book lung covers (BL) and genital plate (GP). <bold>D</bold>, Cleared epigastric region of female <italic>A. nodosa</italic> (Forster), postero-ventral view, showing position of clustered spermathecae under posterior rim of genital plate. <bold>E–G</bold>, Female abdomens, postero-lateral view, showing arrangement of dorsal hump-like tubercles (HT) in different taxa: <bold>E</bold>, <italic>A</italic>. sp. nr. <italic>daviesae</italic> (QMB S72989, from Mount Bartle Frere, NE. Queensland); <bold>F</bold>, <italic>A. monteithi</italic> sp. n.; <bold>G</bold>, <italic>A. aleenae</italic> sp. n. Note the presence of only a single posterior hump-like tubercle (HT 5) in <italic>A. monteithi</italic>.</p></caption><graphic xmlns:xlink="http://www.w3.org/1999/xlink" xlink:href="ZooKeys-123-001-g005.jpg" position="float" orientation="portrait" xlink:type="simple"/></fig><fig id="F7" position="float" orientation="portrait"><label>Figure 7.</label><caption><p>Lateral ‘head’ profiles of females of species of <italic>Austrarchaea</italic> from mid-eastern Australia, showing variation in carapace shape as quantified by the post-ocular ratio (P.O. Ratio) and ratio of highest point of carapace relative to post-ocular length (HPC Ratio): <bold>A</bold>, allotype <italic>A. alani</italic> sp. n.; <bold>B</bold>, allotype <italic>A. aleenae</italic> sp. n.; <bold>C</bold>, allotype <italic>A. judyae</italic> sp. n.; <bold>D</bold>, allotype <italic>A. raveni</italic> sp. n.; <bold>E</bold>, allotype <italic>A. harmsi</italic> sp. n.; <bold>F</bold>, allotype <italic>A. monteithi</italic> sp. n.; <bold>G</bold>, allotype <italic>A. cunninghami</italic> sp. n.; <bold>H</bold>, allotype <italic>A. dianneae</italic> sp. n.; <bold>I</bold>, <italic>A. nodosa</italic> (Forster, 1956); <bold>J</bold>, allotype <italic>A. platnickorum</italic> sp. n.; <bold>K</bold>, allotype <italic>A. binfordae</italic> sp. n.; <bold>L</bold>, <italic>A. milledgei</italic> sp. n. (WAM T112568); <bold>M</bold>, allotype <italic>A. mascordi</italic> sp. n.; <bold>N</bold>, allotype <italic>A. smithae</italic> sp. n.; <bold>O</bold>, allotype <italic>A. mcguiganae</italic> sp. n. Asterisks (*) denote concave depressions.</p></caption><graphic xmlns:xlink="http://www.w3.org/1999/xlink" xlink:href="ZooKeys-123-001-g007.jpg" position="float" orientation="portrait" xlink:type="simple"/></fig><fig id="F9" position="float" orientation="portrait"><label>Figure 9.</label><caption><p>Lateral ‘head’ profiles of males of species of <italic>Austrarchaea</italic> from New South Wales (excluding the Border Ranges), showing variation in carapace shape as quantified by the post-ocular ratio (P.O. Ratio) and ratio of highest point of carapace relative to post-ocular length (HPC Ratio): <bold>A</bold>, holotype <italic>A. monteithi</italic> sp. n.; <bold>B</bold>, holotype <italic>A. christopheri</italic> sp. n.; <bold>C</bold>, holotype <italic>A. platnickorum</italic> sp. n.; <bold>D</bold>, holotype <italic>A. binfordae</italic> sp. n.; <bold>E</bold>, holotype <italic>A. milledgei</italic> sp. n.; <bold>F</bold>, holotype <italic>A. mascordi</italic> sp. n.; <bold>G</bold>, holotype <italic>A. smithae</italic> sp. n.; <bold>H</bold>, holotype <italic>A. mcguiganae</italic> sp. n.; <bold>I</bold>, holotype <italic>A. helenae</italic> sp. n. Asterisks (*) denote concave depressions.</p></caption><graphic xmlns:xlink="http://www.w3.org/1999/xlink" xlink:href="ZooKeys-123-001-g009.jpg" position="float" orientation="portrait" xlink:type="simple"/></fig><fig id="F19" position="float" orientation="portrait"><label>Figure 19.</label><caption><p><italic>Austrarchaea monteithi</italic> sp. n. <bold>A–B</bold>, Cephalothorax and abdomen, lateral view: <bold>A</bold>, allotype female (AMS KS114976) from Gibralter Range National Park, New South Wales; <bold>B</bold>, holotype male (AMS KS114977) from Gibralter Range National Park, New South Wales. <bold>C</bold>, Holotype male chelicerae, lateral view, showing accessory setae. <bold>D–F</bold>, Holotype male pedipalp: <bold>D–E</bold>, bulb, retrolateral view; <bold>F</bold>, detail of distal tegular sclerites, prodistal view. <bold>G</bold>, Allotype female internal genitalia, dorsal view. C = conductor; E = embolus; Es = embolic sclerite; T = tegulum; (TS)1–3 = tegular sclerites 1–3. Scale bars: A–B = 1.0 mm; E = 0.2 mm.</p></caption><graphic xmlns:xlink="http://www.w3.org/1999/xlink" xlink:href="ZooKeys-123-001-g019.jpg" position="float" orientation="portrait" xlink:type="simple"/></fig><fig id="F37" position="float" orientation="portrait"><label>Figure 37.</label><caption><p><italic>Austrarchaea monteithi </italic>sp. n., distribution and habitat: <bold>A</bold>, topographic map showing the known distribution of Archaeidae in south-eastern Queensland and eastern New South Wales, with collection localities for <italic>A. monteithi</italic> highlighted in yellow; <bold>B</bold>, satellite image showing detail of inset (A); <bold>C</bold>, subtropical rainforest at the type locality – near Richardsons Creek, Gibralter Range National Park, New South Wales (April 2010). Image (C) by M. Rix.</p></caption><graphic xmlns:xlink="http://www.w3.org/1999/xlink" xlink:href="ZooKeys-123-001-g037.jpg" position="float" orientation="portrait" xlink:type="simple"/></fig><fig id="F3" position="float" orientation="portrait"><label>Figure 3.</label><caption><p>Molecular phylogenetic data analysed as part of this study. <bold>A</bold>, Schematic map of the mitochondrial cytochrome <italic>c</italic> oxidase subunit I–II (COI–COII) gene complex in Archaeidae and other basal Araneomorphae, showing (i) the position of primers used to amplify and sequence 1.6 kilobases of mtDNA, and (ii) the inferred stop and initiation codons for COI and COII, respectively. Note the centralised, overlapping position of the two internal sequencing primer sites (SeqF2a/SeqR1), and the TTG initiation codon for COII, present in all but one of the spider species sequenced for this study. <bold>B</bold>, Majority-rule consensus tree with re-estimated branch lengths, resulting from a combined, gene-partitioned Bayesian analysis of the COI–COII mtDNA data. Thickened branches represent clades with &gt;95% posterior probability support, and individual support values are shown above other nodes.</p></caption><graphic xmlns:xlink="http://www.w3.org/1999/xlink" xlink:href="ZooKeys-123-001-g003.jpg" position="float" orientation="portrait" xlink:type="simple"/></fig></tp:treatment-sec></tp:taxon-treatment>
