# Supplementary material for: Australian Assassins, Part I: A review of the Assassin Spiders (Araneae, Archaeidae) of mid-eastern Australia
Source: Zookeys. 2011 Aug 15;(123):1–100. doi: 10.3897/zookeys.123.1448 (PMC3175121; doi:10.3897/zookeys.123.1448)
Supplement: XML Treatment for Austrarchaea christopheri Dorrigo Assassin Spider [file zookeys.123.1448-treatment12.xml]

<!DOCTYPE tp:taxon-treatment
  PUBLIC "-//TaxonX//DTD Taxonomic Treatment Publishing DTD v0 20100105//EN" "tax-treatment-NSO.dtd">
<tp:taxon-treatment xmlns:tp="http://www.plazi.org/taxpub"><tp:treatment-meta><mixed-citation publication-type="journal"><person-group><name><surname>Rix</surname><given-names>Michael G.</given-names></name><name><surname>Harvey</surname><given-names>Mark S.</given-names></name></person-group><article-title>Australian Assassins, Part I: A review of the Assassin Spiders (Araneae, Archaeidae) of mid-eastern Australia</article-title><source>Zookeys</source><day>15</day><month>8</month><year>2011</year><volume>2011</volume><issue>123</issue><fpage>1</fpage><lpage>100</lpage><pub-id pub-id-type="doi">10.3897/zookeys.123.1448</pub-id></mixed-citation></tp:treatment-meta><tp:nomenclature><tp:taxon-name>
                        <tp:taxon-name-part taxon-name-part-type="genus">Austrarchaea</tp:taxon-name-part>
                        <tp:taxon-name-part taxon-name-part-type="species">christopheri</tp:taxon-name-part>
                    <object-id xmlns:xlink="http://www.w3.org/1999/xlink" xlink:type="simple">urn:lsid:zoobank.org:act:EF9D764D-FA0B-4473-BBD3-B31D30AF251D</object-id>
                    <object-id xmlns:xlink="http://www.w3.org/1999/xlink" xlink:type="simple">http://species-id.net/wiki/Austrarchaea_christopheri</object-id>
                    <tp:taxon-name-part taxon-name-part-type="vernacular name">Dorrigo Assassin Spider</tp:taxon-name-part>
                    </tp:taxon-name><tp:taxon-authority>Rix &amp; Harvey</tp:taxon-authority><tp:taxon-status xmlns:xlink="http://www.w3.org/1999/xlink" xlink:type="simple">sp. n.</tp:taxon-status><xref ref-type="fig" rid="F9">Figs 9B</xref><xref ref-type="fig" rid="F20">20</xref><xref ref-type="fig" rid="F1">38</xref></tp:nomenclature><tp:treatment-sec sec-type="Type material"><title>Type material.</title><p>Holotype male: Dorrigo National Park, Rosewood Creek Circuit track from The Never Never Picnic Area, New South Wales, Australia, <named-content xmlns:xlink="http://www.w3.org/1999/xlink" content-type="dwc:verbatimCoordinates" xlink:type="simple">30°21'42"S, 152°47'55"E</named-content>, sifting elevated leaf litter, subtropical rainforest, 1092 m, 17.IV.2010, M. Rix, D. Harms (AMS KS114968DNA: Ar49-95-M).</p><p>Paratypes: 2 males and 4 juveniles, same data as holotype (WAM T112554DNA: Ar49-96-J/Ar49-97-J).</p></tp:treatment-sec><tp:treatment-sec sec-type="Other material examined"><title>Other material examined.</title><p><bold>AUSTRALIA:</bold> New South Wales<bold>: Dorrigo National Park:</bold> The Never Never, III.–12.XI.1980, G. Monteith, 1♂ (QMB S30806). <bold>Cascades National Park:</bold> off Briggsvale Road, N. of Megan, <named-content xmlns:xlink="http://www.w3.org/1999/xlink" content-type="dwc:verbatimCoordinates" xlink:type="simple">30°15'11"S, 152°46'52"E</named-content>, sifting elevated leaf litter, subtropical rainforest, 848 m, 17.IV.2010, M. Rix, D. Harms, 3 juveniles (WAM T112553DNA: Ar50-98-J/Ar50-99-J/Ar50-100-J). <bold>New England National Park:</bold> “Oakes State Forest", Horseshoe Road, ~1.2 km S. of Killiekrankie Mountain, <named-content xmlns:xlink="http://www.w3.org/1999/xlink" content-type="dwc:verbatimCoordinates" xlink:type="simple">30°33'10"S, 152°32'15"E</named-content>, pitfall trap, 11-24.XI.1999, M. Gray, G. Milledge, H. Smith, 1♂ (AMS KS61544).</p></tp:treatment-sec><tp:treatment-sec sec-type="Etymology"><title>Etymology.</title><p>The specific epithet is a patronym in honour of Christopher Rix, for his close association with the Dorrigo region, and for his great achievements, both personal and professional.</p></tp:treatment-sec><tp:treatment-sec sec-type="Diagnosis"><title>Diagnosis.</title><p><italic><tp:taxon-name>Austrarchaea christopheri</tp:taxon-name></italic> can be distinguished from all other <tp:taxon-name>Archaeidae</tp:taxon-name> from mid-eastern Australia by the very long, uniquely rod-like tegular sclerite 1 (TS 1) (<xref ref-type="fig" rid="F20">Figs 20D-E</xref>).</p><p>This species can also be distinguished from other genotyped taxa from mid-eastern Australia (see <xref ref-type="fig" rid="F3">Fig. 3B</xref>) by the following four unique nucleotide substitutions for COI and COII (n = 6): A(63), C(801), A(1070), G(1332).</p></tp:treatment-sec><tp:treatment-sec sec-type="Description"><title>Description.</title><p><italic>Holotype male</italic>: Total length 3.17; leg I femur 2.96; F1/CL ratio 2.57. Cephalothorax dark reddish-brown; legs tan-brown with darker annulations; abdomen mottled grey-brown and beige, with darker reddish-brown dorsal scute and sclerites (<xref ref-type="fig" rid="F20">Fig. 20A</xref>). Carapace tall (CH/CL ratio 2.10); 1.15 long, 2.42 high, 1.08 wide; ‘neck’ 0.54 wide; bearing two pairs of rudimentary horns; highest point of pars cephalica (HPC) near posterior margin of ‘head’ (ratio of HPC to post-ocular length 0.86), carapace gently sloping and almost horizontal anterior to HPC; ‘head’ moderately elevated postero-dorsally (post-ocular ratio 0.33) (<xref ref-type="fig" rid="F9">Fig. 9B</xref>). Chelicerae with brush of accessory setae on anterior face of paturon (<xref ref-type="fig" rid="F20">Fig. 20B</xref>). Abdomen 1.64 long, 1.17 wide; with three pairs of dorsal hump-like tubercles (HT 1–6); dorsal scute fused anteriorly to epigastric sclerites, extending posteriorly to first pair of hump-like tubercles; HT 3–6 each covered by separate dorsal sclerites. Unexpanded pedipalp (<xref ref-type="fig" rid="F20">Figs 20C-E</xref>) with thin, broadly-tapered foliate conductor; tegular sclerite 1 (TS 1) very long, rod-like, reaching to near distal tip of conductor, visible in retrolateral view; TS 2 spur-like, shorter<!--PageBreak--> than TS 1; TS 2a sinuous, filiform, exposed distally; TS 3 embedded proximally within distal haematodocha, with prominent, pointed apex projecting beyond retro-distal rim of tegulum.</p><p><italic>Female</italic>: Unknown.</p><p><italic>Variation</italic>: Males (n=5): total length 2.72–3.23; carapace length 1.09–1.15; carapace height 2.31–2.46; CH/CL ratio 2.07–2.18.</p></tp:treatment-sec><tp:treatment-sec sec-type="Distribution"><title>Distribution and habitat.</title><p><italic><tp:taxon-name>Austrarchaea christopheri</tp:taxon-name></italic> is known from rainforest habitats throughout the Dorrigo and New England hinterland of north-eastern New South Wales (west and south-west of Coffs Harbour), in the Dorrigo, Cascades and New England National Parks (<xref ref-type="fig" rid="F38">Fig. 38</xref>).</p></tp:treatment-sec><tp:treatment-sec sec-type="Conservation status"><title>Conservation status.</title><p>This species has a relatively widespread distribution in several National Parks protected under World Heritage legislation, and is not considered to be of conservation concern.</p></tp:treatment-sec><tp:treatment-sec><!--Section generated to contain objects referenced in tp:taxon-treatment.--><fig id="F9" position="float" orientation="portrait"><label>Figure 9.</label><caption><p>Lateral ‘head’ profiles of males of species of <italic>Austrarchaea</italic> from New South Wales (excluding the Border Ranges), showing variation in carapace shape as quantified by the post-ocular ratio (P.O. Ratio) and ratio of highest point of carapace relative to post-ocular length (HPC Ratio): <bold>A</bold>, holotype <italic>A. monteithi</italic> sp. n.; <bold>B</bold>, holotype <italic>A. christopheri</italic> sp. n.; <bold>C</bold>, holotype <italic>A. platnickorum</italic> sp. n.; <bold>D</bold>, holotype <italic>A. binfordae</italic> sp. n.; <bold>E</bold>, holotype <italic>A. milledgei</italic> sp. n.; <bold>F</bold>, holotype <italic>A. mascordi</italic> sp. n.; <bold>G</bold>, holotype <italic>A. smithae</italic> sp. n.; <bold>H</bold>, holotype <italic>A. mcguiganae</italic> sp. n.; <bold>I</bold>, holotype <italic>A. helenae</italic> sp. n. Asterisks (*) denote concave depressions.</p></caption><graphic xmlns:xlink="http://www.w3.org/1999/xlink" xlink:href="ZooKeys-123-001-g009.jpg" position="float" orientation="portrait" xlink:type="simple"/></fig><fig id="F20" position="float" orientation="portrait"><label>Figure 20.</label><caption><p><italic>Austrarchaea christopheri</italic> sp. n. <bold>A–E</bold>, Holotype male (AMS KS114968) from Dorrigo National Park, New South Wales: <bold>A</bold>, cephalothorax and abdomen, lateral view; <bold>B</bold>, chelicerae, lateral view, showing accessory setae; <bold>C–D</bold>, pedipalpal bulb, retrolateral view; <bold>E</bold>, detail of distal tegular sclerites, prodistal view. C = conductor; E = embolus; Es = embolic sclerite; T = tegulum; (TS)1–3 = tegular sclerites 1–3. Scale bars: A = 1.0 mm; D = 0.2 mm.</p></caption><graphic xmlns:xlink="http://www.w3.org/1999/xlink" xlink:href="ZooKeys-123-001-g020.jpg" position="float" orientation="portrait" xlink:type="simple"/></fig><fig id="F1" position="float" orientation="portrait"><label>Figure 1.</label><caption><p>Habitus images of live Archaeidae from mid-eastern Australia: <bold>A–B</bold>, female <italic>Austrarchaea nodosa</italic> (Forster, 1956) from Binna Burra, Lamington National Park, Queensland; <bold>C–D</bold>, female <italic>A. mascordi</italic> sp. n. from Coolah Tops National Park, New South Wales; <bold>E–F</bold>, juvenile <italic>A. raveni</italic> sp. n. from Mount Glorious, Queensland. Images A–D by M. Rix; images E–F by Greg Anderson, used with permission.</p></caption><graphic xmlns:xlink="http://www.w3.org/1999/xlink" xlink:href="ZooKeys-123-001-g001.jpg" position="float" orientation="portrait" xlink:type="simple"/></fig><fig id="F3" position="float" orientation="portrait"><label>Figure 3.</label><caption><p>Molecular phylogenetic data analysed as part of this study. <bold>A</bold>, Schematic map of the mitochondrial cytochrome <italic>c</italic> oxidase subunit I–II (COI–COII) gene complex in Archaeidae and other basal Araneomorphae, showing (i) the position of primers used to amplify and sequence 1.6 kilobases of mtDNA, and (ii) the inferred stop and initiation codons for COI and COII, respectively. Note the centralised, overlapping position of the two internal sequencing primer sites (SeqF2a/SeqR1), and the TTG initiation codon for COII, present in all but one of the spider species sequenced for this study. <bold>B</bold>, Majority-rule consensus tree with re-estimated branch lengths, resulting from a combined, gene-partitioned Bayesian analysis of the COI–COII mtDNA data. Thickened branches represent clades with &gt;95% posterior probability support, and individual support values are shown above other nodes.</p></caption><graphic xmlns:xlink="http://www.w3.org/1999/xlink" xlink:href="ZooKeys-123-001-g003.jpg" position="float" orientation="portrait" xlink:type="simple"/></fig><fig id="F38" position="float" orientation="portrait"><label>Figure 38.</label><caption><p><italic>Austrarchaea christopheri</italic> sp. n., distribution and habitat: <bold>A</bold>, topographic map showing the known distribution of Archaeidae in south-eastern Queensland and eastern New South Wales, with collection localities for <italic>A. christopheri</italic> highlighted in yellow; <bold>B</bold>, satellite image showing detail of inset (A); <bold>C</bold>, subtropical rainforest at the type locality – The Never Never, Dorrigo National Park, New South Wales (April 2010). Image (C) by M. Rix.</p></caption><graphic xmlns:xlink="http://www.w3.org/1999/xlink" xlink:href="ZooKeys-123-001-g038.jpg" position="float" orientation="portrait" xlink:type="simple"/></fig></tp:treatment-sec></tp:taxon-treatment>
