# Supplementary material for: Australian Assassins, Part I: A review of the Assassin Spiders (Araneae, Archaeidae) of mid-eastern Australia
Source: Zookeys. 2011 Aug 15;(123):1–100. doi: 10.3897/zookeys.123.1448 (PMC3175121; doi:10.3897/zookeys.123.1448)
Supplement: XML Treatment for Austrarchaea platnickorum New England Assassin Spider [file zookeys.123.1448-treatment13.xml]

<!DOCTYPE tp:taxon-treatment
  PUBLIC "-//TaxonX//DTD Taxonomic Treatment Publishing DTD v0 20100105//EN" "tax-treatment-NSO.dtd">
<tp:taxon-treatment xmlns:tp="http://www.plazi.org/taxpub"><tp:treatment-meta><mixed-citation publication-type="journal"><person-group><name><surname>Rix</surname><given-names>Michael G.</given-names></name><name><surname>Harvey</surname><given-names>Mark S.</given-names></name></person-group><article-title>Australian Assassins, Part I: A review of the Assassin Spiders (Araneae, Archaeidae) of mid-eastern Australia</article-title><source>Zookeys</source><day>15</day><month>8</month><year>2011</year><volume>2011</volume><issue>123</issue><fpage>1</fpage><lpage>100</lpage><pub-id pub-id-type="doi">10.3897/zookeys.123.1448</pub-id></mixed-citation></tp:treatment-meta><tp:nomenclature><tp:taxon-name>
                        <tp:taxon-name-part taxon-name-part-type="genus">Austrarchaea</tp:taxon-name-part>
                        <tp:taxon-name-part taxon-name-part-type="species">platnickorum</tp:taxon-name-part>
                    <object-id xmlns:xlink="http://www.w3.org/1999/xlink" xlink:type="simple">urn:lsid:zoobank.org:act:95A5C68E-D47C-44B0-BE6A-26559C286359</object-id>
                    <object-id xmlns:xlink="http://www.w3.org/1999/xlink" xlink:type="simple">http://species-id.net/wiki/Austrarchaea_platnickorum</object-id>
                    <tp:taxon-name-part taxon-name-part-type="vernacular name">New England Assassin Spider</tp:taxon-name-part>
                    </tp:taxon-name><tp:taxon-authority>Rix &amp; Harvey</tp:taxon-authority><tp:taxon-status xmlns:xlink="http://www.w3.org/1999/xlink" xlink:type="simple">sp. n.</tp:taxon-status><xref ref-type="fig" rid="F7">Figs 7J</xref><xref ref-type="fig" rid="F9">9C</xref><xref ref-type="fig" rid="F21">21</xref><xref ref-type="fig" rid="F39">39</xref></tp:nomenclature><tp:treatment-sec sec-type="Type material"><title>Type material.</title><p>Holotype male: New England National Park, Banksia Point, Beech Forest and start of Lyrebird Track, New South Wales, Australia, <named-content xmlns:xlink="http://www.w3.org/1999/xlink" content-type="dwc:verbatimCoordinates" xlink:type="simple">30°29'29"S, 152°24'22"E</named-content>, sifting elevated leaf litter under tussocky snow grass, <italic><tp:taxon-name>Nothofagus</tp:taxon-name></italic> rainforest and adjacent snow gum woodland, 1491 m, 18.IV.2010, M. Rix, D. Harms (AMS KS114971).</p><p>Paratypes: Allotype female, same data as holotype (AMS KS114970); 3 males, 2 females and 5 juveniles, same data as holotype (WAM T112558DNA: Ar51-101-M/Ar51-102-F/Ar51-103-J).</p></tp:treatment-sec><tp:treatment-sec sec-type="Other material examined"><title>Other material examined.</title><p><bold>AUSTRALIA:</bold> New South Wales<bold>: New England National Park:</bold> Banksia Point, ex pan traps, 2-15.X.1984, I. Naumann, J. Cardale, 1 juvenile (ANIC); Point Lookout, 22.III.1980 – 16.III.1981, G. Monteith, 1 juvenile (QMB S30819).</p></tp:treatment-sec><tp:treatment-sec sec-type="Etymology"><title>Etymology.</title><p>The specific epithet is a patronym in honour of Dr Norman Platnick and his wife Nancy. Dr Platnick’s pioneering research into many different spider lineages – including <tp:taxon-name>Archaeidae</tp:taxon-name> – has inspired a generation of arachnologists.</p></tp:treatment-sec><tp:treatment-sec sec-type="Diagnosis"><title>Diagnosis.</title><p><italic><tp:taxon-name>Austrarchaea platnickorum</tp:taxon-name></italic> can be distinguished from all other <tp:taxon-name>Archaeidae</tp:taxon-name> from mid-eastern Australia by the very long, spiniform tegular sclerite 1 (TS 1) (<xref ref-type="fig" rid="F21">Fig. 21F</xref>) combined with the unique shape of the conductor (<xref ref-type="fig" rid="F21">Figs 21D-E</xref>), which is thin and ‘arrow-shaped’, with a long triangular apex.</p><p>This species can also be distinguished from other genotyped taxa from mid-eastern Australia (see <xref ref-type="fig" rid="F3">Fig. 3B</xref>) by the following eight unique nucleotide substitutions for COI and COII (n = 3): A(354), A(573), A(624), T(986), G(1061), G(1077), C(1110), T(1533).</p></tp:treatment-sec><tp:treatment-sec sec-type="Description"><title>Description.</title><p><italic>Holotype male</italic>: Total length 3.28; leg I femur 2.67; F1/CL ratio 2.31. Cephalothorax dark reddish-brown; legs tan-brown with darker annulations; abdomen mottled grey-brown and beige, with darker reddish-brown dorsal scute and sclerites (<xref ref-type="fig" rid="F21">Fig. 21B</xref>). Carapace tall (CH/CL ratio 2.07); 1.15 long, 2.38 high, 1.08 wide; ‘neck’ 0.59 wide; bearing two pairs of rudimentary horns; highest point of pars cephalica (HPC) near middle of ‘head’ (ratio of HPC to post-ocular length 0.59), carapace gently sloping posterior to HPC; ‘head’ not strongly elevated dorsally (post-ocular ratio 0.26) (<xref ref-type="fig" rid="F9">Fig. 9C</xref>). Chelicerae with brush of accessory setae on anterior face of paturon (<xref ref-type="fig" rid="F21">Fig. 21C</xref>). Abdomen 1.85 long, 1.41 wide; with three pairs of dorsal hump-like tubercles (HT 1–6); dorsal scute fused anteriorly to epigastric sclerites, extending posteriorly to first pair of hump-like tubercles; HT 3–6 each covered by separate dorsal sclerites. Unexpanded pedipalp (<xref ref-type="fig" rid="F21">Figs 21D-F</xref>) with thin, triangular ‘arrow-shaped’ conductor; tegular sclerite 1 (TS 1) very long, spiniform, visible in retrolateral view (TS 1 broken, rod-like on left pedipalp; <xref ref-type="fig" rid="F21">Fig. 21F</xref>); TS 2 spur-like, poorly-sclerotised, longer than TS 1; TS 2a sinuous, largely obscured by TS 2; TS 3 indistinct, embedded within distal haematodocha, barely visible beyond retro-distal rim of tegulum.</p><p><italic>Allotype female</italic>: Total length 4.31; leg I femur 2.79; F1/CL ratio 2.14. Cephalothorax dark reddish-brown; legs tan-brown with darker annulations; abdomen mottled grey-brown and beige (<xref ref-type="fig" rid="F21">Fig. 21A</xref>). Carapace tall (CH/CL ratio 2.04); 1.31 long, 2.67 high, 1.21 wide; ‘neck’ 0.69 wide; bearing two pairs of rudimentary horns; highest point of pars cephalica (HPC) near middle of ‘head’ (ratio of HPC to post-ocular length 0.60), carapace gently sloping posterior to HPC; ‘head’ not strongly elevated dorsally (post-ocular ratio 0.27) (<xref ref-type="fig" rid="F7">Fig. 7J</xref>). Chelicerae without accessory setae on anterior face of paturon. Abdomen 2.72 long, 1.95 wide; with three pairs of dorsal hump-like tubercles (HT 1–6). Internal genitalia with dense cluster of ≤ 20 variably shaped spermathecae on either side of gonopore, clusters meeting near midline of genital plate (<xref ref-type="fig" rid="F21">Fig. 21G</xref>); innermost (anterior) spermathecae longest, sausage-shaped, curved antero-laterally; other spermathecae variably aciniform, mostly straight, directed antero-laterally.</p><p><italic>Variation</italic>: Males (n=4): total length 2.97–3.28; carapace length 1.10–1.15; carapace height 2.21–2.38; CH/CL ratio 2.00–2.07. Females (n=3): total length 3.79–4.62; carapace length 1.26–1.31; carapace height 2.54–2.67; CH/CL ratio 2.02–2.12. The holotype male and an additional paratype male (WAM T112558) of this species have a shorter, partially broken tegular sclerite 1 (TS 1) on each left pedipalp (<xref ref-type="fig" rid="F21">Fig. 21F</xref>).</p></tp:treatment-sec><tp:treatment-sec sec-type="Distribution"><title>Distribution and habitat.</title><p><italic>Austrarchaea platnickorum</italic> is known only from rainforest and mesic closed forest habitats in the New England National Park of north-eastern New South Wales (<xref ref-type="fig" rid="F39">Fig. 39</xref>).</p></tp:treatment-sec><tp:treatment-sec sec-type="Conservation status"><title>Conservation status.</title><p>This species has an imperfectly known distribution, and although potentially restricted, appears to be abundant within the World Heritage-listed New England National Park near Point Lookout (M. Rix, pers. obs.). It is not considered to be of conservation concern.<!--PageBreak--></p></tp:treatment-sec><tp:treatment-sec><!--Section generated to contain objects referenced in tp:taxon-treatment.--><fig id="F7" position="float" orientation="portrait"><label>Figure 7.</label><caption><p>Lateral ‘head’ profiles of females of species of <italic>Austrarchaea</italic> from mid-eastern Australia, showing variation in carapace shape as quantified by the post-ocular ratio (P.O. Ratio) and ratio of highest point of carapace relative to post-ocular length (HPC Ratio): <bold>A</bold>, allotype <italic>A. alani</italic> sp. n.; <bold>B</bold>, allotype <italic>A. aleenae</italic> sp. n.; <bold>C</bold>, allotype <italic>A. judyae</italic> sp. n.; <bold>D</bold>, allotype <italic>A. raveni</italic> sp. n.; <bold>E</bold>, allotype <italic>A. harmsi</italic> sp. n.; <bold>F</bold>, allotype <italic>A. monteithi</italic> sp. n.; <bold>G</bold>, allotype <italic>A. cunninghami</italic> sp. n.; <bold>H</bold>, allotype <italic>A. dianneae</italic> sp. n.; <bold>I</bold>, <italic>A. nodosa</italic> (Forster, 1956); <bold>J</bold>, allotype <italic>A. platnickorum</italic> sp. n.; <bold>K</bold>, allotype <italic>A. binfordae</italic> sp. n.; <bold>L</bold>, <italic>A. milledgei</italic> sp. n. (WAM T112568); <bold>M</bold>, allotype <italic>A. mascordi</italic> sp. n.; <bold>N</bold>, allotype <italic>A. smithae</italic> sp. n.; <bold>O</bold>, allotype <italic>A. mcguiganae</italic> sp. n. Asterisks (*) denote concave depressions.</p></caption><graphic xmlns:xlink="http://www.w3.org/1999/xlink" xlink:href="ZooKeys-123-001-g007.jpg" position="float" orientation="portrait" xlink:type="simple"/></fig><fig id="F9" position="float" orientation="portrait"><label>Figure 9.</label><caption><p>Lateral ‘head’ profiles of males of species of <italic>Austrarchaea</italic> from New South Wales (excluding the Border Ranges), showing variation in carapace shape as quantified by the post-ocular ratio (P.O. Ratio) and ratio of highest point of carapace relative to post-ocular length (HPC Ratio): <bold>A</bold>, holotype <italic>A. monteithi</italic> sp. n.; <bold>B</bold>, holotype <italic>A. christopheri</italic> sp. n.; <bold>C</bold>, holotype <italic>A. platnickorum</italic> sp. n.; <bold>D</bold>, holotype <italic>A. binfordae</italic> sp. n.; <bold>E</bold>, holotype <italic>A. milledgei</italic> sp. n.; <bold>F</bold>, holotype <italic>A. mascordi</italic> sp. n.; <bold>G</bold>, holotype <italic>A. smithae</italic> sp. n.; <bold>H</bold>, holotype <italic>A. mcguiganae</italic> sp. n.; <bold>I</bold>, holotype <italic>A. helenae</italic> sp. n. Asterisks (*) denote concave depressions.</p></caption><graphic xmlns:xlink="http://www.w3.org/1999/xlink" xlink:href="ZooKeys-123-001-g009.jpg" position="float" orientation="portrait" xlink:type="simple"/></fig><fig id="F21" position="float" orientation="portrait"><label>Figure 21.</label><caption><p><italic>Austrarchaea platnickorum</italic> sp. n. <bold>A–B</bold>, Cephalothorax and abdomen, lateral view: <bold>A</bold>, allotype female (AMS KS114970) from New England National Park, New South Wales; <bold>B</bold>, holotype male (AMS KS114971) from New England National Park, New South Wales. <bold>C</bold>, Holotype male chelicerae, lateral view, showing accessory setae. <bold>D–F</bold>, Holotype male pedipalp: <bold>D–E</bold>, bulb, retrolateral view; <bold>F</bold>, detail of distal tegular sclerites, prodistal view. <bold>G</bold>, Allotype female internal genitalia, dorsal view. Note the broken left tegular sclerite 1 (TS 1) in (F), highlighted (*) at the point of breakage, compared to the long, sharply-pointed right TS 1 (see inset). C = conductor; E = embolus; Es = embolic sclerite; T = tegulum; (TS)1–3 = tegular sclerites 1–3. Scale bars: A–B = 1.0 mm; E = 0.2 mm.</p></caption><graphic xmlns:xlink="http://www.w3.org/1999/xlink" xlink:href="ZooKeys-123-001-g021.jpg" position="float" orientation="portrait" xlink:type="simple"/></fig><fig id="F39" position="float" orientation="portrait"><label>Figure 39.</label><caption><p><italic>Austrarchaea platnickorum</italic> sp. n., distribution and habitat: <bold>A</bold>, topographic map showing the known distribution of Archaeidae in south-eastern Queensland and eastern New South Wales, with collection localities for <italic>A. platnickorum</italic> highlighted in yellow; <bold>B</bold>, satellite image showing detail of inset (A); <bold>C</bold>, snow gum woodland adjacent to cool-temperate <italic>Nothofagus moorei</italic> rainforest at the type locality – Banksia Point, New England National Park, New South Wales (April 2010). Image (C) by M. Rix.</p></caption><graphic xmlns:xlink="http://www.w3.org/1999/xlink" xlink:href="ZooKeys-123-001-g039.jpg" position="float" orientation="portrait" xlink:type="simple"/></fig><fig id="F3" position="float" orientation="portrait"><label>Figure 3.</label><caption><p>Molecular phylogenetic data analysed as part of this study. <bold>A</bold>, Schematic map of the mitochondrial cytochrome <italic>c</italic> oxidase subunit I–II (COI–COII) gene complex in Archaeidae and other basal Araneomorphae, showing (i) the position of primers used to amplify and sequence 1.6 kilobases of mtDNA, and (ii) the inferred stop and initiation codons for COI and COII, respectively. Note the centralised, overlapping position of the two internal sequencing primer sites (SeqF2a/SeqR1), and the TTG initiation codon for COII, present in all but one of the spider species sequenced for this study. <bold>B</bold>, Majority-rule consensus tree with re-estimated branch lengths, resulting from a combined, gene-partitioned Bayesian analysis of the COI–COII mtDNA data. Thickened branches represent clades with &gt;95% posterior probability support, and individual support values are shown above other nodes.</p></caption><graphic xmlns:xlink="http://www.w3.org/1999/xlink" xlink:href="ZooKeys-123-001-g003.jpg" position="float" orientation="portrait" xlink:type="simple"/></fig></tp:treatment-sec></tp:taxon-treatment>
