# Supplementary material for: Australian Assassins, Part I: A review of the Assassin Spiders (Araneae, Archaeidae) of mid-eastern Australia
Source: Zookeys. 2011 Aug 15;(123):1–100. doi: 10.3897/zookeys.123.1448 (PMC3175121; doi:10.3897/zookeys.123.1448)
Supplement: XML Treatment for Austrarchaea binfordae Kerewong Assassin Spider [file zookeys.123.1448-treatment14.xml]

<!DOCTYPE tp:taxon-treatment
  PUBLIC "-//TaxonX//DTD Taxonomic Treatment Publishing DTD v0 20100105//EN" "tax-treatment-NSO.dtd">
<tp:taxon-treatment xmlns:tp="http://www.plazi.org/taxpub"><tp:treatment-meta><mixed-citation publication-type="journal"><person-group><name><surname>Rix</surname><given-names>Michael G.</given-names></name><name><surname>Harvey</surname><given-names>Mark S.</given-names></name></person-group><article-title>Australian Assassins, Part I: A review of the Assassin Spiders (Araneae, Archaeidae) of mid-eastern Australia</article-title><source>Zookeys</source><day>15</day><month>8</month><year>2011</year><volume>2011</volume><issue>123</issue><fpage>1</fpage><lpage>100</lpage><pub-id pub-id-type="doi">10.3897/zookeys.123.1448</pub-id></mixed-citation></tp:treatment-meta><tp:nomenclature><tp:taxon-name>
                        <tp:taxon-name-part taxon-name-part-type="genus">Austrarchaea</tp:taxon-name-part>
                        <tp:taxon-name-part taxon-name-part-type="species">binfordae</tp:taxon-name-part>
                    <object-id xmlns:xlink="http://www.w3.org/1999/xlink" xlink:type="simple">urn:lsid:zoobank.org:act:0AE5EF85-E215-48F7-B443-B0B4E144238F</object-id>
                    <object-id xmlns:xlink="http://www.w3.org/1999/xlink" xlink:type="simple">http://species-id.net/wiki/Austrarchaea_binfordae</object-id>
                    <tp:taxon-name-part taxon-name-part-type="vernacular name">Kerewong Assassin Spider</tp:taxon-name-part>
                    </tp:taxon-name><tp:taxon-authority>Rix &amp; Harvey</tp:taxon-authority><tp:taxon-status xmlns:xlink="http://www.w3.org/1999/xlink" xlink:type="simple">sp. n.</tp:taxon-status><xref ref-type="fig" rid="F7">Figs 7K</xref><xref ref-type="fig" rid="F9">9D</xref><xref ref-type="fig" rid="F22">22</xref><xref ref-type="fig" rid="F1">40</xref></tp:nomenclature><tp:treatment-sec sec-type="Type material"><title>Type material.</title><p>Holotype male: Kerewong State Forest, off McLeods Creek Road, New South Wales, Australia, <named-content xmlns:xlink="http://www.w3.org/1999/xlink" content-type="dwc:verbatimCoordinates" xlink:type="simple">31°33'39"S, 152°34'44"E</named-content>, sifting elevated leaf litter, subtropical rainforest, 15.IV.2010, M. Rix, D. Harms (AMS KS114969DNA: Ar46-106-M).</p><p>Paratypes: Allotype female, Kerewong State Forest, New South Wales, Australia, 28.XI.1978, D. Milledge (AMS KS13891); 1 male, same data (AMS KS13891).</p></tp:treatment-sec><tp:treatment-sec sec-type="Other material examined"><title>Other material examined.</title><p><bold>AUSTRALIA:</bold> New South Wales<bold>: Lorne State Forest:</bold> “Lorne State Forest", pitfall trap, 4.XI.1979, D. Milledge, 1 juvenile (AMS KS5624); same data except 5.VII.1979, D. Milledge, 1 juvenile (AMS KS5390).</p></tp:treatment-sec><tp:treatment-sec sec-type="Additional material examined (of tentative identification)"><title>Additional material examined (of tentative identification).</title><p><bold>AUSTRALIA</bold>. New South Wales<bold>: Willi Willi National Park:</bold> Banda Banda Antarctic Beech Forest, off Banda Road, <named-content xmlns:xlink="http://www.w3.org/1999/xlink" content-type="dwc:verbatimCoordinates" xlink:type="simple">31°09'47"S, 152°24'23"E</named-content>, sifting elevated leaf litter, <italic>Nothofagus</italic> rainforest, 1045 m, 16.IV.2010, M. Rix, D. Harms, 2 juveniles (WAM T112580DNA: Ar47-104-J/Ar47-105-J).</p></tp:treatment-sec><tp:treatment-sec sec-type="Etymology"><title>Etymology.</title><p>The specific epithet is a patronym in honour of Dr Greta Binford, for her pioneering research on spider venoms and for contributing to a highly successful basal clades tour.</p></tp:treatment-sec><tp:treatment-sec sec-type="Diagnosis"><title>Diagnosis.</title><p><italic><tp:taxon-name>Austrarchaea binfordae</tp:taxon-name></italic> can be distinguished from all other <tp:taxon-name>Archaeidae</tp:taxon-name> from mid-eastern Australia by the very long, spiniform tegular sclerite 1 (TS 1) (<xref ref-type="fig" rid="F22">Fig. 22F</xref>) combined with the unique shape of the conductor (<xref ref-type="fig" rid="F22">Figs 22D-E</xref>), which is thin and slightly curved laterally, with a ridged ventral margin.</p><p>This species can also be distinguished from other genotyped taxa from mid-eastern Australia (see <xref ref-type="fig" rid="F3">Fig. 3B</xref>) by the following 14 unique nucleotide substitutions for COI and COII (n = 1): C(291), C(369), C(489), C(720), C(807), T(1013), A(1014), A(1018), C(1019), A(1177), G(1214), C(1294), C(1312), G(1563).</p></tp:treatment-sec><tp:treatment-sec sec-type="Description"><title>Description.</title><p><italic>Holotype male</italic>: Total length 2.64; leg I femur 2.63; F1/CL ratio 2.70. Cephalothorax dark reddish-brown; legs tan-brown with darker annulations; abdomen mottled grey-brown and beige, with darker reddish-brown dorsal scute and sclerites (<xref ref-type="fig" rid="F22">Fig. 22B</xref>). Carapace tall (CH/CL ratio 2.16); 0.97 long, 2.10 high, 0.92 wide; ‘neck’ 0.44 wide; bearing two pairs of rudimentary horns; highest point of pars cephalica (HPC) near posterior margin of ‘head’ (ratio of HPC to post-ocular length 0.84), carapace gently sloping and almost horizontal anterior to HPC; ‘head’ not strongly elevated dorsally (post-ocular ratio 0.31) (<xref ref-type="fig" rid="F9">Fig. 9D</xref>). Chelicerae with brush of accessory setae on anterior face of paturon (<xref ref-type="fig" rid="F22">Fig. 22C</xref>). Abdomen 1.38 long, 1.05 wide; with three pairs of dorsal hump-like tubercles (HT 1–6); dorsal scute fused anteriorly to epigastric sclerites, extending posteriorly to first pair of hump-like tubercles; HT 3–6 each covered by separate dorsal sclerites. Unexpanded pedipalp (<xref ref-type="fig" rid="F22">Figs 22D-F</xref>) with thin, slightly curved conductor with ridged ventral margin; tegular sclerite 1 (TS 1) <!--PageBreak-->very long, spiniform, visible in retrolateral view; TS 2 spur-like, poorly-sclerotised, shorter than TS 1; TS 2a sinuous, largely obscured by TS 2; TS 3 indistinct, embedded within distal haematodocha, barely visible beyond retro-distal rim of tegulum.</p><p><italic>Allotype female</italic>: Total length 4.15; leg I femur 2.82; F1/CL ratio 2.39. Cephalothorax reddish-brown; legs tan-brown with darker annulations; abdomen mottled grey-brown and beige (<xref ref-type="fig" rid="F22">Fig. 22A</xref>). Carapace tall (CH/CL ratio 2.19); 1.18 long, 2.58 high, 1.08 wide; ‘neck’ 0.59 wide; bearing two pairs of rudimentary horns; highest point of pars cephalica (HPC) near posterior third of ‘head’ (ratio of HPC to post-ocular length 0.64), carapace gently sloping posterior to HPC; ‘head’ not strongly elevated dorsally (post-ocular ratio 0.28) (<xref ref-type="fig" rid="F7">Fig. 7K</xref>). Chelicerae without accessory setae on anterior face of paturon. Abdomen 2.62 long, 2.21 wide; with three pairs of dorsal hump-like tubercles (HT 1–6). Internal genitalia with cluster of ≤ 12 variably shaped spermathecae on either side of gonopore, clusters meeting near midline of genital plate (<xref ref-type="fig" rid="F21">Fig. 21G</xref>); innermost (anterior) spermathecae longest, sausage-shaped, curved antero-laterally; other spermathecae variably pyriform, straight, directed antero-laterally.</p><p><italic>Variation</italic>: Males (n=2): total length 2.64–2.92; carapace length 0.97–1.03; carapace height 2.10–2.18; CH/CL ratio 2.13–2.16.</p></tp:treatment-sec><tp:treatment-sec sec-type="Distribution"><title>Distribution and habitat.</title><p><italic><tp:taxon-name>Austrarchaea binfordae</tp:taxon-name></italic> is known only from lowland subtropical rainforest habitats in the Kerewong and Lorne State Forests, near Wauchope, New South Wales (<xref ref-type="fig" rid="F40">Fig. 40</xref>). Two juvenile specimens from Mount Banda Banda (Willi Willi National Park) may also belong to this species, but possess divergent mtDNA sequences indicative of possible speciation (<xref ref-type="fig" rid="F3">Fig. 3B</xref>).</p></tp:treatment-sec><tp:treatment-sec sec-type="Conservation status"><title>Conservation status.</title><p>This species appears to be a rare short-range endemic taxon (<xref ref-type="bibr" rid="B9">Harvey 2002b</xref>), with populations in the Kerewong and Lorne State Forests <bold>potentially threatened</bold> by land-clearing, habitat degradation, fire and climate change. It is one of the few archaeids known to occur in lowland rainforest habitats in south-eastern Australia, and many of these habitats have been severely impacted by forestry activities.</p></tp:treatment-sec><tp:treatment-sec><!--Section generated to contain objects referenced in tp:taxon-treatment.--><fig id="F7" position="float" orientation="portrait"><label>Figure 7.</label><caption><p>Lateral ‘head’ profiles of females of species of <italic>Austrarchaea</italic> from mid-eastern Australia, showing variation in carapace shape as quantified by the post-ocular ratio (P.O. Ratio) and ratio of highest point of carapace relative to post-ocular length (HPC Ratio): <bold>A</bold>, allotype <italic>A. alani</italic> sp. n.; <bold>B</bold>, allotype <italic>A. aleenae</italic> sp. n.; <bold>C</bold>, allotype <italic>A. judyae</italic> sp. n.; <bold>D</bold>, allotype <italic>A. raveni</italic> sp. n.; <bold>E</bold>, allotype <italic>A. harmsi</italic> sp. n.; <bold>F</bold>, allotype <italic>A. monteithi</italic> sp. n.; <bold>G</bold>, allotype <italic>A. cunninghami</italic> sp. n.; <bold>H</bold>, allotype <italic>A. dianneae</italic> sp. n.; <bold>I</bold>, <italic>A. nodosa</italic> (Forster, 1956); <bold>J</bold>, allotype <italic>A. platnickorum</italic> sp. n.; <bold>K</bold>, allotype <italic>A. binfordae</italic> sp. n.; <bold>L</bold>, <italic>A. milledgei</italic> sp. n. (WAM T112568); <bold>M</bold>, allotype <italic>A. mascordi</italic> sp. n.; <bold>N</bold>, allotype <italic>A. smithae</italic> sp. n.; <bold>O</bold>, allotype <italic>A. mcguiganae</italic> sp. n. Asterisks (*) denote concave depressions.</p></caption><graphic xmlns:xlink="http://www.w3.org/1999/xlink" xlink:href="ZooKeys-123-001-g007.jpg" position="float" orientation="portrait" xlink:type="simple"/></fig><fig id="F9" position="float" orientation="portrait"><label>Figure 9.</label><caption><p>Lateral ‘head’ profiles of males of species of <italic>Austrarchaea</italic> from New South Wales (excluding the Border Ranges), showing variation in carapace shape as quantified by the post-ocular ratio (P.O. Ratio) and ratio of highest point of carapace relative to post-ocular length (HPC Ratio): <bold>A</bold>, holotype <italic>A. monteithi</italic> sp. n.; <bold>B</bold>, holotype <italic>A. christopheri</italic> sp. n.; <bold>C</bold>, holotype <italic>A. platnickorum</italic> sp. n.; <bold>D</bold>, holotype <italic>A. binfordae</italic> sp. n.; <bold>E</bold>, holotype <italic>A. milledgei</italic> sp. n.; <bold>F</bold>, holotype <italic>A. mascordi</italic> sp. n.; <bold>G</bold>, holotype <italic>A. smithae</italic> sp. n.; <bold>H</bold>, holotype <italic>A. mcguiganae</italic> sp. n.; <bold>I</bold>, holotype <italic>A. helenae</italic> sp. n. Asterisks (*) denote concave depressions.</p></caption><graphic xmlns:xlink="http://www.w3.org/1999/xlink" xlink:href="ZooKeys-123-001-g009.jpg" position="float" orientation="portrait" xlink:type="simple"/></fig><fig id="F22" position="float" orientation="portrait"><label>Figure 22.</label><caption><p><italic>Austrarchaea binfordae</italic> sp. n. <bold>A–B</bold>, Cephalothorax and abdomen, lateral view: <bold>A</bold>, allotype female (AMS KS13891) from Kerewong State Forest, New South Wales; <bold>B</bold>, holotype male (AMS KS114969) from Kerewong State Forest, New South Wales. <bold>C</bold>, Holotype male chelicerae, lateral view, showing accessory setae. <bold>D–F</bold>, Holotype male pedipalp: <bold>D–E</bold>, bulb, retrolateral view; <bold>F</bold>, detail of distal tegular sclerites, prodistal view. <bold>G</bold>, Allotype female internal genitalia, dorsal view. C = conductor; E = embolus; Es = embolic sclerite; T = tegulum; (TS)1–3 = tegular sclerites 1–3. Scale bars: A–B = 1.0 mm; E = 0.2 mm.</p></caption><graphic xmlns:xlink="http://www.w3.org/1999/xlink" xlink:href="ZooKeys-123-001-g022.jpg" position="float" orientation="portrait" xlink:type="simple"/></fig><fig id="F1" position="float" orientation="portrait"><label>Figure 1.</label><caption><p>Habitus images of live Archaeidae from mid-eastern Australia: <bold>A–B</bold>, female <italic>Austrarchaea nodosa</italic> (Forster, 1956) from Binna Burra, Lamington National Park, Queensland; <bold>C–D</bold>, female <italic>A. mascordi</italic> sp. n. from Coolah Tops National Park, New South Wales; <bold>E–F</bold>, juvenile <italic>A. raveni</italic> sp. n. from Mount Glorious, Queensland. Images A–D by M. Rix; images E–F by Greg Anderson, used with permission.</p></caption><graphic xmlns:xlink="http://www.w3.org/1999/xlink" xlink:href="ZooKeys-123-001-g001.jpg" position="float" orientation="portrait" xlink:type="simple"/></fig><fig id="F3" position="float" orientation="portrait"><label>Figure 3.</label><caption><p>Molecular phylogenetic data analysed as part of this study. <bold>A</bold>, Schematic map of the mitochondrial cytochrome <italic>c</italic> oxidase subunit I–II (COI–COII) gene complex in Archaeidae and other basal Araneomorphae, showing (i) the position of primers used to amplify and sequence 1.6 kilobases of mtDNA, and (ii) the inferred stop and initiation codons for COI and COII, respectively. Note the centralised, overlapping position of the two internal sequencing primer sites (SeqF2a/SeqR1), and the TTG initiation codon for COII, present in all but one of the spider species sequenced for this study. <bold>B</bold>, Majority-rule consensus tree with re-estimated branch lengths, resulting from a combined, gene-partitioned Bayesian analysis of the COI–COII mtDNA data. Thickened branches represent clades with &gt;95% posterior probability support, and individual support values are shown above other nodes.</p></caption><graphic xmlns:xlink="http://www.w3.org/1999/xlink" xlink:href="ZooKeys-123-001-g003.jpg" position="float" orientation="portrait" xlink:type="simple"/></fig><fig id="F21" position="float" orientation="portrait"><label>Figure 21.</label><caption><p><italic>Austrarchaea platnickorum</italic> sp. n. <bold>A–B</bold>, Cephalothorax and abdomen, lateral view: <bold>A</bold>, allotype female (AMS KS114970) from New England National Park, New South Wales; <bold>B</bold>, holotype male (AMS KS114971) from New England National Park, New South Wales. <bold>C</bold>, Holotype male chelicerae, lateral view, showing accessory setae. <bold>D–F</bold>, Holotype male pedipalp: <bold>D–E</bold>, bulb, retrolateral view; <bold>F</bold>, detail of distal tegular sclerites, prodistal view. <bold>G</bold>, Allotype female internal genitalia, dorsal view. Note the broken left tegular sclerite 1 (TS 1) in (F), highlighted (*) at the point of breakage, compared to the long, sharply-pointed right TS 1 (see inset). C = conductor; E = embolus; Es = embolic sclerite; T = tegulum; (TS)1–3 = tegular sclerites 1–3. Scale bars: A–B = 1.0 mm; E = 0.2 mm.</p></caption><graphic xmlns:xlink="http://www.w3.org/1999/xlink" xlink:href="ZooKeys-123-001-g021.jpg" position="float" orientation="portrait" xlink:type="simple"/></fig><fig id="F40" position="float" orientation="portrait"><label>Figure 40.</label><caption><p><italic>Austrarchaea binfordae</italic> sp. n., distribution and habitat: <bold>A</bold>, topographic map showing the known distribution of Archaeidae in south-eastern Queensland and eastern New South Wales, with collection localities for <italic>A. binfordae</italic> highlighted in yellow (orange localities denote genotyped juvenile specimens of tentative identification); <bold>B</bold>, satellite image showing detail of inset (A); <bold>C</bold>, lowland subtropical rainforest at the type locality – McLeods Creek Road, Kerewong State Forest, New South Wales (April 2010). Image (C) by M. Rix.</p></caption><graphic xmlns:xlink="http://www.w3.org/1999/xlink" xlink:href="ZooKeys-123-001-g040.jpg" position="float" orientation="portrait" xlink:type="simple"/></fig></tp:treatment-sec><ref-list><ref id="B9"><mixed-citation xmlns:xlink="http://www.w3.org/1999/xlink" xlink:type="simple"><person-group><name name-style="western"><surname>Harvey</surname><given-names>MS</given-names></name></person-group> (<year>2002b</year>)<article-title> Short-range endemism among the Australian fauna: some examples from non-marine environments.</article-title><source>Invertebrate Systematics </source><volume>16</volume>: <fpage>555</fpage>-<lpage>570</lpage>. <ext-link ext-link-type="uri" xlink:href="http://dx.doi.org/10.1071/IS02009" xlink:type="simple">doi:10.1071/IS02009</ext-link></mixed-citation></ref></ref-list></tp:taxon-treatment>
