# Supplementary material for: Australian Assassins, Part I: A review of the Assassin Spiders (Araneae, Archaeidae) of mid-eastern Australia
Source: Zookeys. 2011 Aug 15;(123):1–100. doi: 10.3897/zookeys.123.1448 (PMC3175121; doi:10.3897/zookeys.123.1448)
Supplement: XML Treatment for Austrarchaea milledgei Barrington Tops Assassin Spider [file zookeys.123.1448-treatment15.xml]

<!DOCTYPE tp:taxon-treatment
  PUBLIC "-//TaxonX//DTD Taxonomic Treatment Publishing DTD v0 20100105//EN" "tax-treatment-NSO.dtd">
<tp:taxon-treatment xmlns:tp="http://www.plazi.org/taxpub"><tp:treatment-meta><mixed-citation publication-type="journal"><person-group><name><surname>Rix</surname><given-names>Michael G.</given-names></name><name><surname>Harvey</surname><given-names>Mark S.</given-names></name></person-group><article-title>Australian Assassins, Part I: A review of the Assassin Spiders (Araneae, Archaeidae) of mid-eastern Australia</article-title><source>Zookeys</source><day>15</day><month>8</month><year>2011</year><volume>2011</volume><issue>123</issue><fpage>1</fpage><lpage>100</lpage><pub-id pub-id-type="doi">10.3897/zookeys.123.1448</pub-id></mixed-citation></tp:treatment-meta><tp:nomenclature><tp:taxon-name>
                        <tp:taxon-name-part taxon-name-part-type="genus">Austrarchaea</tp:taxon-name-part>
                        <tp:taxon-name-part taxon-name-part-type="species">milledgei</tp:taxon-name-part>
                    <object-id xmlns:xlink="http://www.w3.org/1999/xlink" xlink:type="simple">urn:lsid:zoobank.org:act:BE4BD907-11B1-4CCA-AD3A-590B2FC9F3AE</object-id>
                    <object-id xmlns:xlink="http://www.w3.org/1999/xlink" xlink:type="simple">http://species-id.net/wiki/Austrarchaea_milledgei</object-id>
                    <tp:taxon-name-part taxon-name-part-type="vernacular name">Barrington Tops Assassin Spider</tp:taxon-name-part>
                    </tp:taxon-name><tp:taxon-authority>Rix &amp; Harvey</tp:taxon-authority><tp:taxon-status xmlns:xlink="http://www.w3.org/1999/xlink" xlink:type="simple">sp. n.</tp:taxon-status><xref ref-type="fig" rid="F7">Figs 7L</xref><xref ref-type="fig" rid="F9">9E</xref><xref ref-type="fig" rid="F23">23</xref><xref ref-type="fig" rid="F1">41</xref></tp:nomenclature><tp:treatment-sec sec-type="Type material"><title>Type material.</title><p>Holotype male: Barrington Tops State Forest, 0.8 km E. of Moppy Picnic Area, New South Wales, Australia, <named-content xmlns:xlink="http://www.w3.org/1999/xlink" content-type="dwc:verbatimCoordinates" xlink:type="simple">31°53'22"S, 151°33'57"E</named-content>, pitfall trap, <italic><tp:taxon-name>Nothofagus</tp:taxon-name></italic> rainforest, 1250 m, 18.III.–30.IV.2008, G. Milledge, A. Hegedus (AMS KS103905).</p></tp:treatment-sec><tp:treatment-sec sec-type="Other material examined"><title>Other material examined.</title><p><bold>AUSTRALIA:</bold> New South Wales<bold>: Barrington Tops State Forest:</bold> same data as holotype except 31.I.–18.III.2008, 1 juvenile (AMS KS103409); same data as holotype except 18.XII.2007 – 31.I.2008, 1 juvenile (AMS<!--PageBreak--> KS102056); same data as holotype except 14.XI.–18.XII.2007, G. Milledge, H. Smith, 1 juvenile (AMS KS104681); same data, 1 juvenile (AMS KS104696); off Barrington Tops Forest Road, <named-content xmlns:xlink="http://www.w3.org/1999/xlink" content-type="dwc:verbatimCoordinates" xlink:type="simple">31°54'45"S, 151°29'45</named-content>, sifting elevated leaf litter under tree ferns, <italic><tp:taxon-name>Nothofagus</tp:taxon-name></italic> rainforest, 1400 m, 14.IV.2010, M. Rix, D. Harms, 8 juveniles (WAM T112569DNA: Ar42-110-J/Ar42-111-J/Ar42-112-J). <bold>Barrington Tops National Park:</bold> Quarry Road turnoff, <named-content xmlns:xlink="http://www.w3.org/1999/xlink" content-type="dwc:verbatimCoordinates" xlink:type="simple">31°54'45"S, 151°31'10"E</named-content>, pitfall trap, <italic><tp:taxon-name>Nothofagus</tp:taxon-name></italic> rainforest, 1230 m, 31.I.–18.III.2008, G. Milledge, A. Hegedus, 1♂, 1 juvenile (AMS KS103340); same data except 18.XII.2007 – 31.I.2008, 1 juvenile (AMS KS102013); off Barrington Tops Forest Road, <named-content xmlns:xlink="http://www.w3.org/1999/xlink" content-type="dwc:verbatimCoordinates" xlink:type="simple">31°54'22"S, 151°31'32</named-content>, sifting elevated leaf litter, complex eucalypt forest with thick understory, 1376 m, 14.IV.2010, M. Rix, D. Harms, 1♀, 3 juveniles (WAM T112568DNA: Ar43-107-F/Ar43-108-J/Ar43-109-J).</p></tp:treatment-sec><tp:treatment-sec sec-type="Additional material examined (of tentative identification)"><title>Additional material examined (of tentative identification).</title><p><bold>AUSTRALIA:</bold> New South Wales<bold>: Barrington Tops National Park:</bold> Gloucester Tops Road, 12.1 km W. of Gloucester River campground, <named-content xmlns:xlink="http://www.w3.org/1999/xlink" content-type="dwc:verbatimCoordinates" xlink:type="simple">32°03'45"S, 151°36'02"E</named-content>, pitfall trap, <italic><tp:taxon-name>Nothofagus</tp:taxon-name></italic> rainforest, 1260 m, 13.XI.–19.XII.2007, G. Milledge, H. Smith, 1♀ (AMS KS102950). <bold>Chichester State Forest:</bold> Bungari Road, 1 km from Mount Allyn Road, <named-content xmlns:xlink="http://www.w3.org/1999/xlink" content-type="dwc:verbatimCoordinates" xlink:type="simple">32°08'S, 151°26'E</named-content>, 940 m, 4.II–9.IV.1993, M. Gray, G. Cassis, 1 juvenile (AMS KS38978).</p></tp:treatment-sec><tp:treatment-sec sec-type="Etymology"><title>Etymology.</title><p>The specific epithet is a patronym in honour of Graham Milledge, for collecting most of the specimens of this species, and for his efforts in documenting the remarkable spider fauna of the Barrington Tops region of New South Wales.</p></tp:treatment-sec><tp:treatment-sec sec-type="Diagnosis"><title>Diagnosis.</title><p><italic><tp:taxon-name>Austrarchaea milledgei</tp:taxon-name></italic> can be distinguished from all other <tp:taxon-name>Archaeidae</tp:taxon-name> from mid-eastern Australia except <italic><tp:taxon-name>Austrarchaea aleenae</tp:taxon-name></italic> by the short, dense tuft of accessory setae on the male chelicerae (<xref ref-type="fig" rid="F23">Fig. 23C</xref>); and from <italic><tp:taxon-name>Austrarchaea aleenae</tp:taxon-name></italic> by the broader, spur-like tegular sclerite 2 (TS 2) and much smaller TS 3 (<xref ref-type="fig" rid="F23">Fig. 23E</xref>).</p><p>This species can also be distinguished from other genotyped taxa from mid-eastern Australia (see <xref ref-type="fig" rid="F3">Fig. 3B</xref>) by the following unique nucleotide substitution for COII (n = 6): C(1490). The COII substitution T(1511) further distinguishes this species from all other mid-eastern Australian taxa except <italic><tp:taxon-name>Austrarchaea monteithi</tp:taxon-name></italic>.</p></tp:treatment-sec><tp:treatment-sec sec-type="Description"><title>Description.</title><p><italic>Holotype male</italic>: Total length 3.08; leg I femur 2.73; F1/CL ratio 2.51. Cephalothorax dark reddish-brown; legs tan-brown with darker annulations; abdomen mottled grey-brown and beige, palest posteriorly, with darker reddish-brown dorsal scute and sclerites (<xref ref-type="fig" rid="F23">Fig. 23B</xref>). Carapace tall (CH/CL ratio 2.12); 1.09 long, 2.31 high, 1.05 wide; ‘neck’ 0.53 wide; bearing two pairs of rudimentary horns; highest point of pars cephalica (HPC) near posterior margin of ‘head’ (ratio of HPC to post-ocular length 0.87), carapace gently sloping and almost horizontal anterior to HPC; ‘head’ not strongly elevated dorsally (post-ocular ratio 0.26) (<xref ref-type="fig" rid="F9">Fig. 9E</xref>). Chelicerae with dense tuft of accessory setae on anterior face of paturon (<xref ref-type="fig" rid="F23">Fig. 23C</xref>). Abdomen 1.54 long, 1.13 wide; with three pairs of dorsal hump-like tubercles (HT 1–6); dorsal scute fused anteriorly to epigastric sclerites, extending posteriorly to first pair of hump-like tubercles; HT 3–6 each covered by separate dorsal sclerites. Partially expanded pedipalp (<xref ref-type="fig" rid="F23">Figs 23D-E</xref>) with rounded-rectangular, broadly-tapered conductor; tegular sclerite 1 (TS 1) long, spiniform, visible in retro-ventral view; TS 2 spur-like, shorter than TS 1, partially obscured by TS 3; TS 2a sinuous, filiform, exposed <!--PageBreak-->distally; TS 3 rectangular, embedded within distal haematodocha, overlying proximal embolic sclerite and TS 2.</p><p><italic>Female</italic> (WAM T112568): Total length 3.74; leg I femur 2.96; F1/CL ratio 2.24. Cephalothorax dark reddish-brown; legs tan-brown with darker annulations; abdomen mottled grey-brown and beige (<xref ref-type="fig" rid="F23">Fig. 23A</xref>). Carapace tall (CH/CL ratio 2.02); 1.32 long, 2.67 high, 1.23 wide; ‘neck’ 0.65 wide; bearing two pairs of rudimentary horns; highest point of pars cephalica (HPC) near middle of ‘head’ (ratio of HPC to post-ocular length 0.59), carapace gently sloping posterior to HPC; ‘head’ not strongly elevated dorsally (post-ocular ratio 0.21) (<xref ref-type="fig" rid="F7">Fig. 7L</xref>). Chelicerae without accessory setae on anterior face of paturon. Abdomen 2.10 long, 1.41 wide; with three pairs of dorsal hump-like tubercles (HT 1–6). Internal genitalia with dense cluster of ≤ 15 variably shaped spermathecae on either side of gonopore, clusters meeting near midline of genital plate (<xref ref-type="fig" rid="F23">Fig. 23F</xref>); innermost (anterior) spermathecae longest, sausage-shaped, curved antero-laterally; outermost (posterior) spermathecae bulbous; other spermathecae variably pyriform, mostly straight, directed antero-laterally.</p><p><italic>Variation</italic>: Males (n=2): total length 3.08–3.23; carapace length 1.09–1.10; carapace height 2.21–2.31; CH/CL ratio 2.00–2.12. For female variation see Remarks (below).</p></tp:treatment-sec><tp:treatment-sec sec-type="Distribution"><title>Distribution and habitat.</title><p><italic><tp:taxon-name>Austrarchaea milledgei</tp:taxon-name></italic> is known only from rainforest and mesic closed forest habitats on the Barrington Tops Plateau, in the Barrington Tops National Park and Barrington Tops State Forest, New South Wales (<xref ref-type="fig" rid="F41">Fig. 41</xref>). A juvenile specimen from Chichester State Forest and a single female specimen from Gloucester Tops may also belong to this species (see Remarks, below).</p></tp:treatment-sec><tp:treatment-sec sec-type="Conservation status"><title>Conservation status.</title><p>This species is a short-range endemic taxon (<xref ref-type="bibr" rid="B9">Harvey 2002b</xref>), which although restricted in distribution, is abundant within the World Heritage-listed Barrington Tops National Park (M. Rix, pers. obs.). It is not considered to be of conservation concern.</p></tp:treatment-sec><tp:treatment-sec sec-type="Remarks"><title>Remarks.</title><p>Specimens of <italic><tp:taxon-name>Austrarchaea</tp:taxon-name></italic> from the Barrington Tops Plateaux (i.e. Barrington Tops, Gloucester Tops and Chichester State Forest) seem to exhibit a larger than normal amount of morphological and molecular variation, as highlighted by the deep (~6%) COI and COII sequence divergences observed among specimens collected along the Barrington Tops Forest Road in April 2010 (<xref ref-type="fig" rid="F3">Fig. 3A</xref>), and the incongruous CH/CL ratio of the single female (AMS KS102950) from Gloucester Tops relative to the only known female from Barrington Tops (WAM T112568) (see <xref ref-type="fig" rid="F6">Fig. 6</xref>). It is possible that two cryptic species may occur in sympatry on the various mountains and plateaux that make up the Barrington Tops region, although the current paucity of specimens makes this difficult to ascertain. For the purposes of this revision, specimens from the northern Barrington Tops National Park (and State Forest) are recognised as conspecific with the holotype of <italic><tp:taxon-name>Austrarchaea milledgei</tp:taxon-name></italic>, but further work is required to compare males from across the region, and to confirm the identification of the Gloucester Tops and Chichester State Forest populations.<!--PageBreak--></p></tp:treatment-sec><tp:treatment-sec><!--Section generated to contain objects referenced in tp:taxon-treatment.--><fig id="F7" position="float" orientation="portrait"><label>Figure 7.</label><caption><p>Lateral ‘head’ profiles of females of species of <italic>Austrarchaea</italic> from mid-eastern Australia, showing variation in carapace shape as quantified by the post-ocular ratio (P.O. Ratio) and ratio of highest point of carapace relative to post-ocular length (HPC Ratio): <bold>A</bold>, allotype <italic>A. alani</italic> sp. n.; <bold>B</bold>, allotype <italic>A. aleenae</italic> sp. n.; <bold>C</bold>, allotype <italic>A. judyae</italic> sp. n.; <bold>D</bold>, allotype <italic>A. raveni</italic> sp. n.; <bold>E</bold>, allotype <italic>A. harmsi</italic> sp. n.; <bold>F</bold>, allotype <italic>A. monteithi</italic> sp. n.; <bold>G</bold>, allotype <italic>A. cunninghami</italic> sp. n.; <bold>H</bold>, allotype <italic>A. dianneae</italic> sp. n.; <bold>I</bold>, <italic>A. nodosa</italic> (Forster, 1956); <bold>J</bold>, allotype <italic>A. platnickorum</italic> sp. n.; <bold>K</bold>, allotype <italic>A. binfordae</italic> sp. n.; <bold>L</bold>, <italic>A. milledgei</italic> sp. n. (WAM T112568); <bold>M</bold>, allotype <italic>A. mascordi</italic> sp. n.; <bold>N</bold>, allotype <italic>A. smithae</italic> sp. n.; <bold>O</bold>, allotype <italic>A. mcguiganae</italic> sp. n. Asterisks (*) denote concave depressions.</p></caption><graphic xmlns:xlink="http://www.w3.org/1999/xlink" xlink:href="ZooKeys-123-001-g007.jpg" position="float" orientation="portrait" xlink:type="simple"/></fig><fig id="F9" position="float" orientation="portrait"><label>Figure 9.</label><caption><p>Lateral ‘head’ profiles of males of species of <italic>Austrarchaea</italic> from New South Wales (excluding the Border Ranges), showing variation in carapace shape as quantified by the post-ocular ratio (P.O. Ratio) and ratio of highest point of carapace relative to post-ocular length (HPC Ratio): <bold>A</bold>, holotype <italic>A. monteithi</italic> sp. n.; <bold>B</bold>, holotype <italic>A. christopheri</italic> sp. n.; <bold>C</bold>, holotype <italic>A. platnickorum</italic> sp. n.; <bold>D</bold>, holotype <italic>A. binfordae</italic> sp. n.; <bold>E</bold>, holotype <italic>A. milledgei</italic> sp. n.; <bold>F</bold>, holotype <italic>A. mascordi</italic> sp. n.; <bold>G</bold>, holotype <italic>A. smithae</italic> sp. n.; <bold>H</bold>, holotype <italic>A. mcguiganae</italic> sp. n.; <bold>I</bold>, holotype <italic>A. helenae</italic> sp. n. Asterisks (*) denote concave depressions.</p></caption><graphic xmlns:xlink="http://www.w3.org/1999/xlink" xlink:href="ZooKeys-123-001-g009.jpg" position="float" orientation="portrait" xlink:type="simple"/></fig><fig id="F23" position="float" orientation="portrait"><label>Figure 23.</label><caption><p><italic>Austrarchaea milledgei</italic> sp. n. <bold>A–B</bold>, Cephalothorax and abdomen, lateral view: <bold>A</bold>, female (WAM T112568) from Barrington Tops National Park, New South Wales; <bold>B</bold>, holotype male (AMS KS103905) from Barrington Tops State Forest, New South Wales. <bold>C</bold>, Holotype male chelicerae, lateral view, showing accessory setae. <bold>D–E</bold>, Holotype male pedipalpal bulb (expanded), retro-ventral view. <bold>F</bold>, Female (WAM T112568) internal genitalia, dorsal view. bH = basal haematodocha; C = conductor; Cy = cymbium; E = embolus; Es = embolic sclerite; T = tegulum; (TS)1–3 = tegular sclerites 1–3. Scale bars: A–B = 1.0 mm; E = 0.2 mm.</p></caption><graphic xmlns:xlink="http://www.w3.org/1999/xlink" xlink:href="ZooKeys-123-001-g023.jpg" position="float" orientation="portrait" xlink:type="simple"/></fig><fig id="F1" position="float" orientation="portrait"><label>Figure 1.</label><caption><p>Habitus images of live Archaeidae from mid-eastern Australia: <bold>A–B</bold>, female <italic>Austrarchaea nodosa</italic> (Forster, 1956) from Binna Burra, Lamington National Park, Queensland; <bold>C–D</bold>, female <italic>A. mascordi</italic> sp. n. from Coolah Tops National Park, New South Wales; <bold>E–F</bold>, juvenile <italic>A. raveni</italic> sp. n. from Mount Glorious, Queensland. Images A–D by M. Rix; images E–F by Greg Anderson, used with permission.</p></caption><graphic xmlns:xlink="http://www.w3.org/1999/xlink" xlink:href="ZooKeys-123-001-g001.jpg" position="float" orientation="portrait" xlink:type="simple"/></fig><fig id="F3" position="float" orientation="portrait"><label>Figure 3.</label><caption><p>Molecular phylogenetic data analysed as part of this study. <bold>A</bold>, Schematic map of the mitochondrial cytochrome <italic>c</italic> oxidase subunit I–II (COI–COII) gene complex in Archaeidae and other basal Araneomorphae, showing (i) the position of primers used to amplify and sequence 1.6 kilobases of mtDNA, and (ii) the inferred stop and initiation codons for COI and COII, respectively. Note the centralised, overlapping position of the two internal sequencing primer sites (SeqF2a/SeqR1), and the TTG initiation codon for COII, present in all but one of the spider species sequenced for this study. <bold>B</bold>, Majority-rule consensus tree with re-estimated branch lengths, resulting from a combined, gene-partitioned Bayesian analysis of the COI–COII mtDNA data. Thickened branches represent clades with &gt;95% posterior probability support, and individual support values are shown above other nodes.</p></caption><graphic xmlns:xlink="http://www.w3.org/1999/xlink" xlink:href="ZooKeys-123-001-g003.jpg" position="float" orientation="portrait" xlink:type="simple"/></fig><fig id="F41" position="float" orientation="portrait"><label>Figure 41.</label><caption><p><italic>Austrarchaea milledgei</italic> sp. n., distribution and habitat: <bold>A</bold>, topographic map showing the known distribution of Archaeidae in south-eastern Queensland and eastern New South Wales, with collection localities for <italic>A. milledgei</italic> highlighted in yellow (red highlighted localities denote specimens of tentative identification); <bold>B</bold>, satellite image showing detail of inset (A); <bold>C</bold>, cool-temperate <italic>Nothofagus moorei</italic> rainforest near the type locality – Barrington Tops National Park, New South Wales (April 2010). Image (C) by M. Rix.</p></caption><graphic xmlns:xlink="http://www.w3.org/1999/xlink" xlink:href="ZooKeys-123-001-g041.jpg" position="float" orientation="portrait" xlink:type="simple"/></fig><fig id="F6" position="float" orientation="portrait"><label>Figure 6.</label><caption><p>Graphs depicting the relationship between carapace length (CL) and carapace height (CH) for species of <italic>Austrarchaea</italic> from mid-eastern Australia. Overall body size variation is quantified by the relative lengths of the carapace, whereas carapace shape variation is reflected by the CH/CL ratio; taxa with a very tall, greatly elevated pars cephalica have a CH/CL ratio &gt; 2.20. Circles ● denote New South Wales and southern Queensland species; and triangles ▲ denote Queensland species (from north of the Border Ranges). Note the relatively small body sizes of <italic>A. judyae </italic>sp. n., <italic>A. binfordae</italic> sp. n. and <italic>A. alani </italic>sp. n., and the relatively tall carapaces of most Queensland taxa. Note also the smaller body sizes and lower variance in carapace length among males relative to females.</p></caption><graphic xmlns:xlink="http://www.w3.org/1999/xlink" xlink:href="ZooKeys-123-001-g006.jpg" position="float" orientation="portrait" xlink:type="simple"/></fig></tp:treatment-sec><ref-list><ref id="B9"><mixed-citation xmlns:xlink="http://www.w3.org/1999/xlink" xlink:type="simple"><person-group><name name-style="western"><surname>Harvey</surname><given-names>MS</given-names></name></person-group> (<year>2002b</year>)<article-title> Short-range endemism among the Australian fauna: some examples from non-marine environments.</article-title><source>Invertebrate Systematics </source><volume>16</volume>: <fpage>555</fpage>-<lpage>570</lpage>. <ext-link ext-link-type="uri" xlink:href="http://dx.doi.org/10.1071/IS02009" xlink:type="simple">doi:10.1071/IS02009</ext-link></mixed-citation></ref></ref-list></tp:taxon-treatment>
