# Supplementary material for: Australian Assassins, Part I: A review of the Assassin Spiders (Araneae, Archaeidae) of mid-eastern Australia
Source: Zookeys. 2011 Aug 15;(123):1–100. doi: 10.3897/zookeys.123.1448 (PMC3175121; doi:10.3897/zookeys.123.1448)
Supplement: XML Treatment for Austrarchaea mascordi Coolah Tops Assassin Spider [file zookeys.123.1448-treatment16.xml]

<!DOCTYPE tp:taxon-treatment
  PUBLIC "-//TaxonX//DTD Taxonomic Treatment Publishing DTD v0 20100105//EN" "tax-treatment-NSO.dtd">
<tp:taxon-treatment xmlns:tp="http://www.plazi.org/taxpub"><tp:treatment-meta><mixed-citation publication-type="journal"><person-group><name><surname>Rix</surname><given-names>Michael G.</given-names></name><name><surname>Harvey</surname><given-names>Mark S.</given-names></name></person-group><article-title>Australian Assassins, Part I: A review of the Assassin Spiders (Araneae, Archaeidae) of mid-eastern Australia</article-title><source>Zookeys</source><day>15</day><month>8</month><year>2011</year><volume>2011</volume><issue>123</issue><fpage>1</fpage><lpage>100</lpage><pub-id pub-id-type="doi">10.3897/zookeys.123.1448</pub-id></mixed-citation></tp:treatment-meta><tp:nomenclature><tp:taxon-name>
                        <tp:taxon-name-part taxon-name-part-type="genus">Austrarchaea</tp:taxon-name-part>
                        <tp:taxon-name-part taxon-name-part-type="species">mascordi</tp:taxon-name-part>
                    <object-id xmlns:xlink="http://www.w3.org/1999/xlink" xlink:type="simple">urn:lsid:zoobank.org:act:BB4D8025-E50A-4D77-AAC4-1BE65F2AF9DC</object-id>
                    <object-id xmlns:xlink="http://www.w3.org/1999/xlink" xlink:type="simple">http://species-id.net/wiki/Austrarchaea_mascordi</object-id>
                    <tp:taxon-name-part taxon-name-part-type="vernacular name">Coolah Tops Assassin Spider</tp:taxon-name-part>
                    </tp:taxon-name><tp:taxon-authority>Rix &amp; Harvey</tp:taxon-authority><tp:taxon-status xmlns:xlink="http://www.w3.org/1999/xlink" xlink:type="simple">sp. n.</tp:taxon-status><xref ref-type="fig" rid="F1">Figs 1C-D</xref><xref ref-type="fig" rid="F7">7M</xref><xref ref-type="fig" rid="F9">9F</xref><xref ref-type="fig" rid="F24">24</xref><xref ref-type="fig" rid="F42">42</xref></tp:nomenclature><tp:treatment-sec sec-type="Type material"><title>Type material.</title><p>Holotype male: Coolah Tops National Park, off Gemini Road Loop, New South Wales, Australia, <named-content xmlns:xlink="http://www.w3.org/1999/xlink" content-type="dwc:verbatimCoordinates" xlink:type="simple">31°48'59"S, 150°10'31"E</named-content>, sifting elevated leaf litter under tree ferns, open eucalypt forest with ferny understory, 1159 m, 12-13.IV.2010, M. Rix, D. Harms (AMS KS114972).</p><p>Paratypes: Allotype female, same data as holotype (AMS KS114974); 1 female, same data as holotype (AMS KS114973DNA: Ar41-48-F); 3 females and 6 juveniles, same data as holotype (WAM T112566DNA: Ar41-113-J/Ar41-114-J).</p></tp:treatment-sec><tp:treatment-sec sec-type="Other material examined"><title>Other material examined.</title><p><bold>AUSTRALIA:</bold> New South Wales<bold>: Coolah Tops National Park:</bold> Breeza Lookout, <named-content xmlns:xlink="http://www.w3.org/1999/xlink" content-type="dwc:verbatimCoordinates" xlink:type="simple">31°49'08"S, 150°11'38"E</named-content>, sifting elevated leaf litter under bracken ferns, open eucalypt forest with ferny understory, 1128 m, 12-13.IV.2010, M. Rix, D. Harms, 1♂ (WAM T112565DNA: Ar40-115-M); Breeza Lookout, <named-content xmlns:xlink="http://www.w3.org/1999/xlink" content-type="dwc:verbatimCoordinates" xlink:type="simple">31°49'17"S, 150°11'28"E</named-content>, pitfall trap, 7-25.XI.2001, M. Gray, G. Milledge, H. Smith, 1♂ (AMS KS75412).</p></tp:treatment-sec><tp:treatment-sec sec-type="Etymology"><title>Etymology.</title><p>The specific epithet is a patronym in honour of the late Ramon Mascord (1913–1983), for his pioneering contributions to arachnology and natural history, and for writing two of the most influential popular books on Australian spiders (see <xref ref-type="bibr" rid="B19">Mascord 1970</xref>, 1980).</p></tp:treatment-sec><tp:treatment-sec sec-type="Diagnosis"><title>Diagnosis.</title><p><italic><tp:taxon-name>Austrarchaea mascordi</tp:taxon-name></italic> can be distinguished from all other <tp:taxon-name>Archaeidae</tp:taxon-name> from mid-eastern Australia by the relatively short, filiform tegular sclerite 1 (TS 1) (<xref ref-type="fig" rid="F24">Fig. 24F</xref>) combined with the unique shape of the conductor (<xref ref-type="fig" rid="F24">Figs 24D-E</xref>), which is thin and slightly twisted, with a sharply-tapered apex.</p><p>This species can also be distinguished from other genotyped taxa from mid-eastern Australia (see <xref ref-type="fig" rid="F3">Fig. 3B</xref>) by the following six unique nucleotide substitutions for COI and COII (n = 4): C(348), G(468), C(651), C(957), A(967), G(1364).</p></tp:treatment-sec><tp:treatment-sec sec-type="Description"><title>Description.</title><p><italic>Holotype male</italic>: Total length 2.83; leg I femur 2.67; F1/CL ratio 2.45. Cephalothorax dark reddish-brown; legs tan-brown with darker annulations; abdomen mottled grey-brown and beige, with darker reddish-brown dorsal scute and sclerites (<xref ref-type="fig" rid="F24">Fig. 24B</xref>). Carapace tall (CH/CL ratio 2.14); 1.09 long, 2.33 high, 1.02 wide; ‘neck’ 0.54 wide; bearing two pairs of rudimentary horns; highest point of pars cephalica (HPC) approaching posterior third of ‘head’ (ratio of HPC to post-ocular length 0.62), carapace gently sloping posterior to HPC; ‘head’ not strongly elevated dorsally (post-ocular ratio 0.28) (<xref ref-type="fig" rid="F9">Fig. 9F</xref>). Chelicerae with brush of accessory setae on anterior face of paturon (<xref ref-type="fig" rid="F24">Fig. 24C</xref>). Abdomen 1.44 long, 1.08 wide; with three pairs of dorsal hump-like tubercles (HT 1–6); dorsal scute fused anteriorly to epigastric sclerites, extending posteriorly to first pair of hump-like tubercles; HT 3–6 each covered by separate dorsal <!--PageBreak-->sclerites. Unexpanded pedipalp (<xref ref-type="fig" rid="F24">Figs 24D-F</xref>) with thin, sharply-tapered, slightly twisted conductor; tegular sclerite 1 (TS 1) filiform, obscured by conductor in retrolateral view; TS 2 spur-like, longer than TS 1; TS 2a sinuous, filiform, exposed distally; TS 3 embedded proximally within distal haematodocha, with arched dorsal margin and sharply-pointed apex projecting ventrally beyond retro-distal rim of tegulum.</p><p><italic>Allotype female</italic>: Total length 3.28; leg I femur 2.87; F1/CL ratio 2.29. Cephalothorax dark reddish-brown; legs tan-brown with darker annulations; abdomen mottled grey-brown and beige (<xref ref-type="fig" rid="F24">Fig. 24A</xref>). Carapace tall (CH/CL ratio 2.11); 1.26 long, 2.65 high, 1.13 wide; ‘neck’ 0.62 wide; bearing two pairs of rudimentary horns; highest point of pars cephalica (HPC) near middle of ‘head’ (ratio of HPC to post-ocular length 0.60), carapace gently sloping posterior to HPC; ‘head’ not strongly elevated dorsally (post-ocular ratio 0.26) (<xref ref-type="fig" rid="F7">Fig. 7M</xref>). Chelicerae without accessory setae on anterior face of paturon. Abdomen 1.90 long, 1.54 wide; with three pairs of dorsal hump-like tubercles (HT 1–6). Internal genitalia with cluster of ≤ 10 variably shaped spermathecae on either side of gonopore, clusters meeting near midline of genital plate (<xref ref-type="fig" rid="F21">Fig. 21G</xref>); innermost (anterior) spermathecae longest, bilobed, curved antero-laterally; other spermathecae variably pyriform, mostly straight, directed antero-laterally.</p><p><italic>Variation</italic>: Males (n=3): total length 2.83–2.92; carapace length 1.09–1.10; carapace height 2.33–2.37; CH/CL ratio 2.14–2.17. Females (n=5): total length 2.97–3.49; carapace length 1.21–1.26; carapace height 2.49–2.65; CH/CL ratio 2.05–2.11.</p></tp:treatment-sec><tp:treatment-sec sec-type="Distribution"><title>Distribution and habitat.</title><p><italic><tp:taxon-name>Austrarchaea mascordi</tp:taxon-name></italic> is known only from snow gum and wet eucalypt forest habitats in the Coolah Tops National Park, west of Scone, New South Wales (<xref ref-type="fig" rid="F42">Fig. 42</xref>).</p></tp:treatment-sec><tp:treatment-sec sec-type="Conservation status"><title>Conservation status.</title><p>This species is a short-range endemic taxon (<xref ref-type="bibr" rid="B9">Harvey 2002b</xref>), which although restricted in distribution, is abundant within the eastern Coolah Tops National Park (M. Rix, pers. obs.). It is not considered to be of conservation concern.</p></tp:treatment-sec><tp:treatment-sec><!--Section generated to contain objects referenced in tp:taxon-treatment.--><fig id="F1" position="float" orientation="portrait"><label>Figure 1.</label><caption><p>Habitus images of live Archaeidae from mid-eastern Australia: <bold>A–B</bold>, female <italic>Austrarchaea nodosa</italic> (Forster, 1956) from Binna Burra, Lamington National Park, Queensland; <bold>C–D</bold>, female <italic>A. mascordi</italic> sp. n. from Coolah Tops National Park, New South Wales; <bold>E–F</bold>, juvenile <italic>A. raveni</italic> sp. n. from Mount Glorious, Queensland. Images A–D by M. Rix; images E–F by Greg Anderson, used with permission.</p></caption><graphic xmlns:xlink="http://www.w3.org/1999/xlink" xlink:href="ZooKeys-123-001-g001.jpg" position="float" orientation="portrait" xlink:type="simple"/></fig><fig id="F7" position="float" orientation="portrait"><label>Figure 7.</label><caption><p>Lateral ‘head’ profiles of females of species of <italic>Austrarchaea</italic> from mid-eastern Australia, showing variation in carapace shape as quantified by the post-ocular ratio (P.O. Ratio) and ratio of highest point of carapace relative to post-ocular length (HPC Ratio): <bold>A</bold>, allotype <italic>A. alani</italic> sp. n.; <bold>B</bold>, allotype <italic>A. aleenae</italic> sp. n.; <bold>C</bold>, allotype <italic>A. judyae</italic> sp. n.; <bold>D</bold>, allotype <italic>A. raveni</italic> sp. n.; <bold>E</bold>, allotype <italic>A. harmsi</italic> sp. n.; <bold>F</bold>, allotype <italic>A. monteithi</italic> sp. n.; <bold>G</bold>, allotype <italic>A. cunninghami</italic> sp. n.; <bold>H</bold>, allotype <italic>A. dianneae</italic> sp. n.; <bold>I</bold>, <italic>A. nodosa</italic> (Forster, 1956); <bold>J</bold>, allotype <italic>A. platnickorum</italic> sp. n.; <bold>K</bold>, allotype <italic>A. binfordae</italic> sp. n.; <bold>L</bold>, <italic>A. milledgei</italic> sp. n. (WAM T112568); <bold>M</bold>, allotype <italic>A. mascordi</italic> sp. n.; <bold>N</bold>, allotype <italic>A. smithae</italic> sp. n.; <bold>O</bold>, allotype <italic>A. mcguiganae</italic> sp. n. Asterisks (*) denote concave depressions.</p></caption><graphic xmlns:xlink="http://www.w3.org/1999/xlink" xlink:href="ZooKeys-123-001-g007.jpg" position="float" orientation="portrait" xlink:type="simple"/></fig><fig id="F9" position="float" orientation="portrait"><label>Figure 9.</label><caption><p>Lateral ‘head’ profiles of males of species of <italic>Austrarchaea</italic> from New South Wales (excluding the Border Ranges), showing variation in carapace shape as quantified by the post-ocular ratio (P.O. Ratio) and ratio of highest point of carapace relative to post-ocular length (HPC Ratio): <bold>A</bold>, holotype <italic>A. monteithi</italic> sp. n.; <bold>B</bold>, holotype <italic>A. christopheri</italic> sp. n.; <bold>C</bold>, holotype <italic>A. platnickorum</italic> sp. n.; <bold>D</bold>, holotype <italic>A. binfordae</italic> sp. n.; <bold>E</bold>, holotype <italic>A. milledgei</italic> sp. n.; <bold>F</bold>, holotype <italic>A. mascordi</italic> sp. n.; <bold>G</bold>, holotype <italic>A. smithae</italic> sp. n.; <bold>H</bold>, holotype <italic>A. mcguiganae</italic> sp. n.; <bold>I</bold>, holotype <italic>A. helenae</italic> sp. n. Asterisks (*) denote concave depressions.</p></caption><graphic xmlns:xlink="http://www.w3.org/1999/xlink" xlink:href="ZooKeys-123-001-g009.jpg" position="float" orientation="portrait" xlink:type="simple"/></fig><fig id="F24" position="float" orientation="portrait"><label>Figure 24.</label><caption><p><italic>Austrarchaea mascordi</italic> sp. n. <bold>A–B</bold>, Cephalothorax and abdomen, lateral view: <bold>A</bold>, allotype female (AMS KS114974) from Coolah Tops National Park, New South Wales; <bold>B</bold>, holotype male (AMS KS114972) from Coolah Tops National Park, New South Wales. <bold>C</bold>, Holotype male chelicerae, lateral view, showing accessory setae. <bold>D–F</bold>, Holotype male pedipalp: <bold>D–E</bold>, bulb, retrolateral view; <bold>F</bold>, detail of distal tegular sclerites, prodistal view. <bold>G</bold>, Allotype female internal genitalia, dorsal view. C = conductor; E = embolus; Es = embolic sclerite; T = tegulum; (TS)1–3 = tegular sclerites 1–3. Scale bars: A–B = 1.0 mm; E = 0.2 mm.</p></caption><graphic xmlns:xlink="http://www.w3.org/1999/xlink" xlink:href="ZooKeys-123-001-g024.jpg" position="float" orientation="portrait" xlink:type="simple"/></fig><fig id="F42" position="float" orientation="portrait"><label>Figure 42.</label><caption><p><italic>Austrarchaea mascordi</italic> sp. n., distribution and habitat: <bold>A</bold>, topographic map showing the known distribution of Archaeidae in south-eastern Queensland and eastern New South Wales, with collection localities for <italic>A. mascordi</italic> highlighted in yellow; <bold>B</bold>, satellite image showing detail of inset (A); <bold>C</bold>, open eucalypt forest near the type locality – Breeza Lookout, Coolah Tops National Park, New South Wales (April 2010). Image (C) by M. Rix.</p></caption><graphic xmlns:xlink="http://www.w3.org/1999/xlink" xlink:href="ZooKeys-123-001-g042.jpg" position="float" orientation="portrait" xlink:type="simple"/></fig><fig id="F3" position="float" orientation="portrait"><label>Figure 3.</label><caption><p>Molecular phylogenetic data analysed as part of this study. <bold>A</bold>, Schematic map of the mitochondrial cytochrome <italic>c</italic> oxidase subunit I–II (COI–COII) gene complex in Archaeidae and other basal Araneomorphae, showing (i) the position of primers used to amplify and sequence 1.6 kilobases of mtDNA, and (ii) the inferred stop and initiation codons for COI and COII, respectively. Note the centralised, overlapping position of the two internal sequencing primer sites (SeqF2a/SeqR1), and the TTG initiation codon for COII, present in all but one of the spider species sequenced for this study. <bold>B</bold>, Majority-rule consensus tree with re-estimated branch lengths, resulting from a combined, gene-partitioned Bayesian analysis of the COI–COII mtDNA data. Thickened branches represent clades with &gt;95% posterior probability support, and individual support values are shown above other nodes.</p></caption><graphic xmlns:xlink="http://www.w3.org/1999/xlink" xlink:href="ZooKeys-123-001-g003.jpg" position="float" orientation="portrait" xlink:type="simple"/></fig><fig id="F21" position="float" orientation="portrait"><label>Figure 21.</label><caption><p><italic>Austrarchaea platnickorum</italic> sp. n. <bold>A–B</bold>, Cephalothorax and abdomen, lateral view: <bold>A</bold>, allotype female (AMS KS114970) from New England National Park, New South Wales; <bold>B</bold>, holotype male (AMS KS114971) from New England National Park, New South Wales. <bold>C</bold>, Holotype male chelicerae, lateral view, showing accessory setae. <bold>D–F</bold>, Holotype male pedipalp: <bold>D–E</bold>, bulb, retrolateral view; <bold>F</bold>, detail of distal tegular sclerites, prodistal view. <bold>G</bold>, Allotype female internal genitalia, dorsal view. Note the broken left tegular sclerite 1 (TS 1) in (F), highlighted (*) at the point of breakage, compared to the long, sharply-pointed right TS 1 (see inset). C = conductor; E = embolus; Es = embolic sclerite; T = tegulum; (TS)1–3 = tegular sclerites 1–3. Scale bars: A–B = 1.0 mm; E = 0.2 mm.</p></caption><graphic xmlns:xlink="http://www.w3.org/1999/xlink" xlink:href="ZooKeys-123-001-g021.jpg" position="float" orientation="portrait" xlink:type="simple"/></fig></tp:treatment-sec><ref-list><ref id="B19"><mixed-citation xmlns:xlink="http://www.w3.org/1999/xlink" xlink:type="simple"><person-group><name name-style="western"><surname>Mascord</surname><given-names>R</given-names></name></person-group> (<year>1970</year>)<source> Australian Spiders in Colour.</source><publisher-name>Reed Books</publisher-name>, <publisher-loc>Sydney</publisher-loc>, <lpage>112</lpage> pp.</mixed-citation></ref><ref id="B9"><mixed-citation xmlns:xlink="http://www.w3.org/1999/xlink" xlink:type="simple"><person-group><name name-style="western"><surname>Harvey</surname><given-names>MS</given-names></name></person-group> (<year>2002b</year>)<article-title> Short-range endemism among the Australian fauna: some examples from non-marine environments.</article-title><source>Invertebrate Systematics </source><volume>16</volume>: <fpage>555</fpage>-<lpage>570</lpage>. <ext-link ext-link-type="uri" xlink:href="http://dx.doi.org/10.1071/IS02009" xlink:type="simple">doi:10.1071/IS02009</ext-link></mixed-citation></ref></ref-list></tp:taxon-treatment>
