# Supplementary material for: Australian Assassins, Part I: A review of the Assassin Spiders (Araneae, Archaeidae) of mid-eastern Australia
Source: Zookeys. 2011 Aug 15;(123):1–100. doi: 10.3897/zookeys.123.1448 (PMC3175121; doi:10.3897/zookeys.123.1448)
Supplement: XML Treatment for Austrarchaea smithae Blue Mountains Assassin Spider [file zookeys.123.1448-treatment17.xml]

<!DOCTYPE tp:taxon-treatment
  PUBLIC "-//TaxonX//DTD Taxonomic Treatment Publishing DTD v0 20100105//EN" "tax-treatment-NSO.dtd">
<tp:taxon-treatment xmlns:tp="http://www.plazi.org/taxpub"><tp:treatment-meta><mixed-citation publication-type="journal"><person-group><name><surname>Rix</surname><given-names>Michael G.</given-names></name><name><surname>Harvey</surname><given-names>Mark S.</given-names></name></person-group><article-title>Australian Assassins, Part I: A review of the Assassin Spiders (Araneae, Archaeidae) of mid-eastern Australia</article-title><source>Zookeys</source><day>15</day><month>8</month><year>2011</year><volume>2011</volume><issue>123</issue><fpage>1</fpage><lpage>100</lpage><pub-id pub-id-type="doi">10.3897/zookeys.123.1448</pub-id></mixed-citation></tp:treatment-meta><tp:nomenclature><tp:taxon-name>
                        <tp:taxon-name-part taxon-name-part-type="genus">Austrarchaea</tp:taxon-name-part>
                        <tp:taxon-name-part taxon-name-part-type="species">smithae</tp:taxon-name-part>
                    <object-id xmlns:xlink="http://www.w3.org/1999/xlink" xlink:type="simple">urn:lsid:zoobank.org:act:A7583511-45FB-47A5-805F-1AA36E168237</object-id>
                    <object-id xmlns:xlink="http://www.w3.org/1999/xlink" xlink:type="simple">http://species-id.net/wiki/Austrarchaea_smithae</object-id>
                    <tp:taxon-name-part taxon-name-part-type="vernacular name">Blue Mountains Assassin Spider</tp:taxon-name-part>
                    </tp:taxon-name><tp:taxon-authority>Rix &amp; Harvey</tp:taxon-authority><tp:taxon-status xmlns:xlink="http://www.w3.org/1999/xlink" xlink:type="simple">sp. n.</tp:taxon-status><xref ref-type="fig" rid="F1">Figs 7N</xref><xref ref-type="fig" rid="F9">9G</xref><xref ref-type="fig" rid="F25">25</xref><xref ref-type="fig" rid="F43">43</xref></tp:nomenclature><tp:treatment-sec sec-type="Type material"><title>Type material.</title><p>Holotype male: Blue Mountains National Park, Mount Wilson, off Mount Wilson Road, New South Wales, Australia, <named-content xmlns:xlink="http://www.w3.org/1999/xlink" content-type="dwc:verbatimCoordinates" xlink:type="simple">33°30'56"S, 150°21'54"E</named-content>, sifting elevated leaf litter under <italic><tp:taxon-name>Xanthorrhoea</tp:taxon-name></italic>, complex eucalypt forest with thick understory bordering rainforest, 948 m, 9.IV.2010, M. Rix, D. Harms (AMS KS114978).</p><p>Paratypes: Allotype female, same data as holotype (AMS KS114979); 2 females and 2 juveniles, same data as holotype (WAM T112576DNA: Ar32-116-F/Ar32-117-J/Ar32-118-J).</p></tp:treatment-sec><tp:treatment-sec sec-type="Additional material examined (of tentative identification)"><title>Additional material examined (of tentative identification).</title><p><bold>AUSTRALIA</bold>. New South Wales<bold>: Kanangra-Boyd National Park:</bold> Kanangra Walls, near lookout, <xref ref-type="fig" rid="F1">33°59'08"S, 150°06'40"E</xref>, sifting elevated leaf litter under <italic><tp:taxon-name>Xanthorrhoea</tp:taxon-name></italic>, montane<!--PageBreak--> sclerophyll forest/heathland with thick understory, 1091 m, 10.IV.2010, M. Rix, D. Harms, 4 juveniles (WAM T112578DNA: Ar33-119-J/Ar33-120-J/Ar33-121-J); Kanangra Waterfall, near Kanangra Walls, <named-content xmlns:xlink="http://www.w3.org/1999/xlink" content-type="dwc:verbatimCoordinates" xlink:type="simple">33°59'04"S, 150°06'33"E</named-content>, sifting elevated leaf litter under ferns, streamside vegetation next to Kanangra Brook, 1069 m, 10.IV.2010, M. Rix, D. Harms, 2 juveniles (WAM T112579DNA: Ar34-122-J/Ar34-123-J).</p></tp:treatment-sec><tp:treatment-sec sec-type="Additional material (not examined)"><title>Additional material (not examined).</title><p><bold>AUSTRALIA:</bold> New South Wales<bold>: Kanangra-Boyd National Park:</bold> Kanangra Walls, near lookout, <named-content xmlns:xlink="http://www.w3.org/1999/xlink" content-type="dwc:verbatimCoordinates" xlink:type="simple">33°59'08"S, 150°06'40"E</named-content>, sifting elevated leaf litter under <italic><tp:taxon-name>Xanthorrhoea</tp:taxon-name></italic>, montane sclerophyll forest/heathland with thick understory, 6.XI.2008, H. Smith, 2 juveniles (AMS KS110500).</p></tp:treatment-sec><tp:treatment-sec sec-type="Etymology"><title>Etymology.</title><p>The specific epithet is a patronym in honour of Dr Helen Smith, for first discovering archaeids in the Blue Mountains region west of Sydney.</p></tp:treatment-sec><tp:treatment-sec sec-type="Diagnosis"><title>Diagnosis.</title><p><italic><tp:taxon-name>Austrarchaea smithae</tp:taxon-name></italic> can be distinguished from all other <tp:taxon-name>Archaeidae</tp:taxon-name> from mid-eastern Australia by the unique shape of the male ‘head’ (<xref ref-type="fig" rid="F9">Fig. 9G</xref>), which is strongly elevated dorsally (post-ocular ratio 0.39), with the highest point of the pars cephalica (HPC) closer to the middle of the ‘head’ than to the posterior margin of the carapace (ratio of HPC to post-ocular length &lt; 0.75).</p><p>This species can also be distinguished from other genotyped taxa from mid-eastern Australia (see <xref ref-type="fig" rid="F3">Fig. 3B</xref>) by the following 12 unique nucleotide substitutions for COI and COII (n = 3): C(42), A(45), A(81), G(120), G(288), G(456), A(708), G(758), G(1269), A(1346), C(1368), C(1590).</p></tp:treatment-sec><tp:treatment-sec sec-type="Description"><title>Description.</title><p><italic>Holotype male</italic>: Total length 2.97; leg I femur 2.79; F1/CL ratio 2.48. Cephalothorax dark reddish-brown; legs tan-brown with darker annulations; abdomen mottled grey-brown and beige, with darker reddish-brown dorsal scute and sclerites (<xref ref-type="fig" rid="F25">Fig. 25B</xref>). Carapace tall (CH/CL ratio 2.14); 1.13 long, 2.41 high, 1.05 wide; ‘neck’ 0.51 wide; bearing two pairs of rudimentary horns; highest point of pars cephalica (HPC) approaching posterior quarter of ‘head’ (ratio of HPC to post-ocular length 0.71), carapace gently sloping posterior to HPC; ‘head’ strongly elevated dorsally (post-ocular ratio 0.39) (<xref ref-type="fig" rid="F9">Fig. 9G</xref>). Chelicerae with short brush of accessory setae on anterior face of paturon (<xref ref-type="fig" rid="F25">Fig. 25C</xref>). Abdomen 1.59 long, 1.27 wide; with three pairs of dorsal hump-like tubercles (HT 1–6); dorsal scute fused anteriorly to epigastric sclerites, extending posteriorly to first pair of hump-like tubercles; HT 3–6 each covered by separate dorsal sclerites. Unexpanded pedipalp (<xref ref-type="fig" rid="F25">Figs 25D-F</xref>) with thin, slightly-tapered, rectangular conductor; tegular sclerite 1 (TS 1) long, spiniform, obscured by conductor in retrolateral view; TS 2 spur-like, shorter than TS 1; TS 2a sinuous, largely obscured by TS 2; TS 3 embedded proximally within distal haematodocha, with arched dorsal margin and bluntly-pointed apex projecting ventrally beyond retro-distal rim of tegulum.</p><p><italic>Allotype female</italic>: Total length 4.00; leg I femur 3.09; F1/CL ratio 2.30. Cephalothorax dark reddish-brown; legs tan-brown with darker annulations; abdomen mottled grey-brown and beige (<xref ref-type="fig" rid="F25">Fig. 25A</xref>). Carapace tall (CH/CL ratio 2.13); 1.35 long, 2.87 high, 1.23 wide; ‘neck’ 0.65 wide; bearing two pairs of rudimentary horns; highest point of pars cephalica (HPC) near posterior third of ‘head’ (ratio of HPC to post-ocular length 0.66), carapace gently sloping posterior to HPC; ‘head’ moderately elevated dorsally (post-ocular ratio 0.34) (<xref ref-type="fig" rid="F7">Fig. 7N</xref>). Chelicerae without accessory setae on <!--PageBreak-->anterior face of paturon. Abdomen 2.56 long, 1.96 wide; with three pairs of dorsal hump-like tubercles (HT 1–6). Internal genitalia with cluster of ≤ 12 variably shaped spermathecae on either side of gonopore, clusters meeting near midline of genital plate (<xref ref-type="fig" rid="F25">Fig. 25G</xref>); innermost (anterior) spermathecae longest, sausage-shaped, curved antero-laterally; outermost (posterior) spermathecae bulbous; other spermathecae variably pyriform, straight, directed antero-laterally.</p><p><italic>Variation</italic>: Females (n=3): total length 3.74–4.00; carapace length 1.28–1.35; carapace height 2.62–2.92; CH/CL ratio 2.04–2.19.</p></tp:treatment-sec><tp:treatment-sec sec-type="Distribution"><title>Distribution and habitat.</title><p><italic><tp:taxon-name>Austrarchaea smithae</tp:taxon-name></italic> is known only from wet eucalypt forest habitats in the Blue Mountains National Park west of Sydney, New South Wales (<xref ref-type="fig" rid="F43">Fig. 43</xref>). Numerous juvenile specimens from the Kanangra Walls Plateau (Kanangra-Boyd National Park) may also belong to this species, but possess divergent mtDNA sequences indicative of possible speciation (<xref ref-type="fig" rid="F3">Fig. 3B</xref>).</p></tp:treatment-sec><tp:treatment-sec sec-type="Conservation status"><title>Conservation status.</title><p>This species has an imperfectly known distribution, and although potentially restricted, appears to be relatively abundant within the World Heritage-listed Blue Mountains National Park near Mount Wilson (M. Rix, pers. obs.). It is not considered to be of conservation concern.</p></tp:treatment-sec><tp:treatment-sec><!--Section generated to contain objects referenced in tp:taxon-treatment.--><fig id="F1" position="float" orientation="portrait"><label>Figure 1.</label><caption><p>Habitus images of live Archaeidae from mid-eastern Australia: <bold>A–B</bold>, female <italic>Austrarchaea nodosa</italic> (Forster, 1956) from Binna Burra, Lamington National Park, Queensland; <bold>C–D</bold>, female <italic>A. mascordi</italic> sp. n. from Coolah Tops National Park, New South Wales; <bold>E–F</bold>, juvenile <italic>A. raveni</italic> sp. n. from Mount Glorious, Queensland. Images A–D by M. Rix; images E–F by Greg Anderson, used with permission.</p></caption><graphic xmlns:xlink="http://www.w3.org/1999/xlink" xlink:href="ZooKeys-123-001-g001.jpg" position="float" orientation="portrait" xlink:type="simple"/></fig><fig id="F9" position="float" orientation="portrait"><label>Figure 9.</label><caption><p>Lateral ‘head’ profiles of males of species of <italic>Austrarchaea</italic> from New South Wales (excluding the Border Ranges), showing variation in carapace shape as quantified by the post-ocular ratio (P.O. Ratio) and ratio of highest point of carapace relative to post-ocular length (HPC Ratio): <bold>A</bold>, holotype <italic>A. monteithi</italic> sp. n.; <bold>B</bold>, holotype <italic>A. christopheri</italic> sp. n.; <bold>C</bold>, holotype <italic>A. platnickorum</italic> sp. n.; <bold>D</bold>, holotype <italic>A. binfordae</italic> sp. n.; <bold>E</bold>, holotype <italic>A. milledgei</italic> sp. n.; <bold>F</bold>, holotype <italic>A. mascordi</italic> sp. n.; <bold>G</bold>, holotype <italic>A. smithae</italic> sp. n.; <bold>H</bold>, holotype <italic>A. mcguiganae</italic> sp. n.; <bold>I</bold>, holotype <italic>A. helenae</italic> sp. n. Asterisks (*) denote concave depressions.</p></caption><graphic xmlns:xlink="http://www.w3.org/1999/xlink" xlink:href="ZooKeys-123-001-g009.jpg" position="float" orientation="portrait" xlink:type="simple"/></fig><fig id="F25" position="float" orientation="portrait"><label>Figure 25.</label><caption><p><italic>Austrarchaea smithae</italic> sp. n. <bold>A–B</bold>, Cephalothorax and abdomen, lateral view: <bold>A</bold>, allotype female (AMS KS114979) from Blue Mountains National Park, New South Wales; <bold>B</bold>, holotype male (AMS KS114978) from Blue Mountains National Park, New South Wales. <bold>C</bold>, Holotype male chelicerae, lateral view, showing accessory setae. <bold>D–F</bold>, Holotype male pedipalp: <bold>D–E</bold>, bulb, retrolateral view; <bold>F</bold>, detail of distal tegular sclerites, prodistal view. <bold>G</bold>, Allotype female internal genitalia, dorsal view. C = conductor; E = embolus; Es = embolic sclerite; T = tegulum; (TS)1–3 = tegular sclerites 1–3. Scale bars: A–B = 1.0 mm; E = 0.2 mm.</p></caption><graphic xmlns:xlink="http://www.w3.org/1999/xlink" xlink:href="ZooKeys-123-001-g025.jpg" position="float" orientation="portrait" xlink:type="simple"/></fig><fig id="F43" position="float" orientation="portrait"><label>Figure 43.</label><caption><p><italic>Austrarchaea smithae</italic> sp. n., distribution and habitat: <bold>A</bold>, topographic map showing the known distribution of Archaeidae in south-eastern Queensland and eastern New South Wales, with collection localities for <italic>A. smithae</italic> highlighted in yellow (orange localities denote genotyped juvenile specimens of tentative identification); <bold>B</bold>, satellite image showing detail of inset (A); <bold>C</bold>, wet eucalypt forest at the type locality – Mount Wilson, Blue Mountains National Park, New South Wales (April 2010). Image (C) by M. Rix.</p></caption><graphic xmlns:xlink="http://www.w3.org/1999/xlink" xlink:href="ZooKeys-123-001-g043.jpg" position="float" orientation="portrait" xlink:type="simple"/></fig><fig id="F3" position="float" orientation="portrait"><label>Figure 3.</label><caption><p>Molecular phylogenetic data analysed as part of this study. <bold>A</bold>, Schematic map of the mitochondrial cytochrome <italic>c</italic> oxidase subunit I–II (COI–COII) gene complex in Archaeidae and other basal Araneomorphae, showing (i) the position of primers used to amplify and sequence 1.6 kilobases of mtDNA, and (ii) the inferred stop and initiation codons for COI and COII, respectively. Note the centralised, overlapping position of the two internal sequencing primer sites (SeqF2a/SeqR1), and the TTG initiation codon for COII, present in all but one of the spider species sequenced for this study. <bold>B</bold>, Majority-rule consensus tree with re-estimated branch lengths, resulting from a combined, gene-partitioned Bayesian analysis of the COI–COII mtDNA data. Thickened branches represent clades with &gt;95% posterior probability support, and individual support values are shown above other nodes.</p></caption><graphic xmlns:xlink="http://www.w3.org/1999/xlink" xlink:href="ZooKeys-123-001-g003.jpg" position="float" orientation="portrait" xlink:type="simple"/></fig><fig id="F7" position="float" orientation="portrait"><label>Figure 7.</label><caption><p>Lateral ‘head’ profiles of females of species of <italic>Austrarchaea</italic> from mid-eastern Australia, showing variation in carapace shape as quantified by the post-ocular ratio (P.O. Ratio) and ratio of highest point of carapace relative to post-ocular length (HPC Ratio): <bold>A</bold>, allotype <italic>A. alani</italic> sp. n.; <bold>B</bold>, allotype <italic>A. aleenae</italic> sp. n.; <bold>C</bold>, allotype <italic>A. judyae</italic> sp. n.; <bold>D</bold>, allotype <italic>A. raveni</italic> sp. n.; <bold>E</bold>, allotype <italic>A. harmsi</italic> sp. n.; <bold>F</bold>, allotype <italic>A. monteithi</italic> sp. n.; <bold>G</bold>, allotype <italic>A. cunninghami</italic> sp. n.; <bold>H</bold>, allotype <italic>A. dianneae</italic> sp. n.; <bold>I</bold>, <italic>A. nodosa</italic> (Forster, 1956); <bold>J</bold>, allotype <italic>A. platnickorum</italic> sp. n.; <bold>K</bold>, allotype <italic>A. binfordae</italic> sp. n.; <bold>L</bold>, <italic>A. milledgei</italic> sp. n. (WAM T112568); <bold>M</bold>, allotype <italic>A. mascordi</italic> sp. n.; <bold>N</bold>, allotype <italic>A. smithae</italic> sp. n.; <bold>O</bold>, allotype <italic>A. mcguiganae</italic> sp. n. Asterisks (*) denote concave depressions.</p></caption><graphic xmlns:xlink="http://www.w3.org/1999/xlink" xlink:href="ZooKeys-123-001-g007.jpg" position="float" orientation="portrait" xlink:type="simple"/></fig></tp:treatment-sec></tp:taxon-treatment>
