# Supplementary material for: Australian Assassins, Part I: A review of the Assassin Spiders (Araneae, Archaeidae) of mid-eastern Australia
Source: Zookeys. 2011 Aug 15;(123):1–100. doi: 10.3897/zookeys.123.1448 (PMC3175121; doi:10.3897/zookeys.123.1448)
Supplement: XML Treatment for Austrarchaea helenae Illawarra Assassin Spider [file zookeys.123.1448-treatment18.xml]

<!DOCTYPE tp:taxon-treatment
  PUBLIC "-//TaxonX//DTD Taxonomic Treatment Publishing DTD v0 20100105//EN" "tax-treatment-NSO.dtd">
<tp:taxon-treatment xmlns:tp="http://www.plazi.org/taxpub"><tp:treatment-meta><mixed-citation publication-type="journal"><person-group><name><surname>Rix</surname><given-names>Michael G.</given-names></name><name><surname>Harvey</surname><given-names>Mark S.</given-names></name></person-group><article-title>Australian Assassins, Part I: A review of the Assassin Spiders (Araneae, Archaeidae) of mid-eastern Australia</article-title><source>Zookeys</source><day>15</day><month>8</month><year>2011</year><volume>2011</volume><issue>123</issue><fpage>1</fpage><lpage>100</lpage><pub-id pub-id-type="doi">10.3897/zookeys.123.1448</pub-id></mixed-citation></tp:treatment-meta><tp:nomenclature><tp:taxon-name>
                        <tp:taxon-name-part taxon-name-part-type="genus">Austrarchaea</tp:taxon-name-part>
                        <tp:taxon-name-part taxon-name-part-type="species">helenae</tp:taxon-name-part>
                    <object-id xmlns:xlink="http://www.w3.org/1999/xlink" xlink:type="simple">urn:lsid:zoobank.org:act:278EE43B-C8F7-4069-9F60-4B343BB6FF6E</object-id>
                    <object-id xmlns:xlink="http://www.w3.org/1999/xlink" xlink:type="simple">http://species-id.net/wiki/Austrarchaea_helenae</object-id>
                    <tp:taxon-name-part taxon-name-part-type="vernacular name">Illawarra Assassin Spider</tp:taxon-name-part>
                    </tp:taxon-name><tp:taxon-authority>Rix &amp; Harvey</tp:taxon-authority><tp:taxon-status xmlns:xlink="http://www.w3.org/1999/xlink" xlink:type="simple">sp. n.</tp:taxon-status><xref ref-type="fig" rid="F9">Figs 9I</xref><xref ref-type="fig" rid="F26">26</xref><xref ref-type="fig" rid="F44">44</xref></tp:nomenclature><tp:treatment-sec sec-type="Type material"><title>Type material.</title><p>Holotype male: Macquarie Pass National Park, Macquarie Pass, New South Wales, Australia, <named-content xmlns:xlink="http://www.w3.org/1999/xlink" content-type="dwc:verbatimCoordinates" xlink:type="simple">34°34’S, 150°39’E</named-content>, pitfall trap, 12-26.IX.1999, M. Gray, G. Milledge, H. Smith (AMS KS62774).</p></tp:treatment-sec><tp:treatment-sec sec-type="Other material examined"><title>Other material examined.</title><p><bold>AUSTRALIA:</bold> New South Wales<bold>: Macquarie Pass National Park:</bold> Macquarie Pass, off Clover Hill Road, <named-content xmlns:xlink="http://www.w3.org/1999/xlink" content-type="dwc:verbatimCoordinates" xlink:type="simple">34°34'05"S, 150°39'25"E</named-content>, sifting elevated leaf litter, subtropical rainforest, 828 m, 8.IV.2010, M. Rix, D. Harms, 3 juveniles (WAM T112561DNA: Ar30-124-J/Ar30-125-J/Ar30-126-J).</p></tp:treatment-sec><tp:treatment-sec sec-type="Additional material examined (of tentative identification)"><title>Additional material examined (of tentative identification).</title><p><bold>AUSTRALIA:</bold> New South Wales<bold>: Morton National Park:</bold> Barrengarry Mountain, ANIC Berlesate, rainforest, 460 m, 20.XII.1967, R. Taylor, C. Brooks, 1 juvenile (ANIC).</p></tp:treatment-sec><tp:treatment-sec sec-type="Etymology"><title>Etymology.</title><p>The specific epithet is a patronym in honour of Helen Rix, for her love of the Illawarra Escarpment, and for her hospitality to the senior author during field work in eastern Australia.</p></tp:treatment-sec><tp:treatment-sec sec-type="Diagnosis"><title>Diagnosis.</title><p><italic><tp:taxon-name>Austrarchaea helenae</tp:taxon-name></italic> can be distinguished from all other <tp:taxon-name>Archaeidae</tp:taxon-name> from mid-eastern Australia by the long, spiniform tegular sclerite 1 (TS 1) with a curled distal tip (<xref ref-type="fig" rid="F26">Fig. 26D</xref>) combined with the bifurcate, plate-like TS 3 (<xref ref-type="fig" rid="F26">Fig. 26D</xref>).</p><p>This species can also be distinguished from other genotyped taxa from mid-eastern Australia (see <xref ref-type="fig" rid="F3">Fig. 3B</xref>) by the following 14 unique nucleotide substitutions for COI<!--PageBreak--> and COII (n = 3): G(243), A(291), T(555), C(654), C(843), G(849), C(901), T(903), T(990), A(1206), C(1209), C(1401), C(1500), C(1548).</p></tp:treatment-sec><tp:treatment-sec sec-type="Description"><title>Description.</title><p><italic>Holotype male</italic>: Total length 3.13; leg I femur 2.69; F1/CL ratio 2.50. Cephalothorax dark reddish-brown; legs tan-brown with darker annulations; abdomen mottled grey-brown and beige, with darker reddish-brown dorsal scute and sclerites (<xref ref-type="fig" rid="F26">Fig. 26A</xref>). Carapace tall (CH/CL ratio 2.01); 1.08 long, 2.17 high, 1.02 wide; ‘neck’ 0.53 wide; bearing two pairs of rudimentary horns; highest point of pars cephalica (HPC) near middle of ‘head’ (ratio of HPC to post-ocular length 0.57), carapace gently sloping and almost horizontal posterior to HPC; ‘head’ moderately elevated postero-dorsally (post-ocular ratio 0.35) (<xref ref-type="fig" rid="F9">Fig. 9I</xref>). Chelicerae with short brush of accessory setae on anterior face of paturon (<xref ref-type="fig" rid="F26">Fig. 26B</xref>). Abdomen 1.79 long, 1.28 wide; with three pairs of dorsal hump-like tubercles (HT 1–6); dorsal scute fused anteriorly to epigastric sclerites, extending posteriorly to first pair of hump-like tubercles; HT 3–6 each covered by separate dorsal sclerites. Expanded pedipalp (<xref ref-type="fig" rid="F26">Figs 26C-D</xref>) with broadly-triangular, pointed conductor; tegular sclerite 1 (TS 1) long, spiniform, with curled distal tip, visible in retro-ventral view; TS 2 spiniform, shorter than TS 1, largely obscured by embolus and TS 3; TS 2a sinuous, filiform, exposed distally; TS 3 exposed, plate-like, overlying TS 2, with bifurcate, triangular apex directed toward proximal conductor.</p><p><italic>Female</italic>: Unknown.</p></tp:treatment-sec><tp:treatment-sec sec-type="Distribution"><title>Distribution and habitat.</title><p><italic><tp:taxon-name>Austrarchaea helenae</tp:taxon-name></italic> is known only from rainforest habitats in the Macquarie Pass National Park, on the Illawarra Escarpment of south-eastern New South Wales (<xref ref-type="fig" rid="F44">Fig. 44</xref>). A juvenile specimen from Barrengarry Mountain (Morton National Park) may also belong to this species based on proximity.</p></tp:treatment-sec><tp:treatment-sec sec-type="Conservation status"><title>Conservation status.</title><p>This species appears to be a rare short-range endemic taxon (<xref ref-type="bibr" rid="B9">Harvey 2002b</xref>), with populations on the Illawarra Escarpment <bold>potentially threatened</bold> by land-clearing, habitat fragmentation and fire. Much of the original rainforest of the Illawarra region has been cleared for agriculture and livestock, and only isolated fragments of forest remain.</p></tp:treatment-sec><tp:treatment-sec><!--Section generated to contain objects referenced in tp:taxon-treatment.--><fig id="F9" position="float" orientation="portrait"><label>Figure 9.</label><caption><p>Lateral ‘head’ profiles of males of species of <italic>Austrarchaea</italic> from New South Wales (excluding the Border Ranges), showing variation in carapace shape as quantified by the post-ocular ratio (P.O. Ratio) and ratio of highest point of carapace relative to post-ocular length (HPC Ratio): <bold>A</bold>, holotype <italic>A. monteithi</italic> sp. n.; <bold>B</bold>, holotype <italic>A. christopheri</italic> sp. n.; <bold>C</bold>, holotype <italic>A. platnickorum</italic> sp. n.; <bold>D</bold>, holotype <italic>A. binfordae</italic> sp. n.; <bold>E</bold>, holotype <italic>A. milledgei</italic> sp. n.; <bold>F</bold>, holotype <italic>A. mascordi</italic> sp. n.; <bold>G</bold>, holotype <italic>A. smithae</italic> sp. n.; <bold>H</bold>, holotype <italic>A. mcguiganae</italic> sp. n.; <bold>I</bold>, holotype <italic>A. helenae</italic> sp. n. Asterisks (*) denote concave depressions.</p></caption><graphic xmlns:xlink="http://www.w3.org/1999/xlink" xlink:href="ZooKeys-123-001-g009.jpg" position="float" orientation="portrait" xlink:type="simple"/></fig><fig id="F26" position="float" orientation="portrait"><label>Figure 26.</label><caption><p><italic>Austrarchaea helenae</italic> sp. n. <bold>A–D</bold>, Holotype male (AMS KS62774) from Macquarie Pass National Park, New South Wales: <bold>A</bold>, cephalothorax and abdomen, lateral view; <bold>B</bold>, chelicerae, lateral view, showing accessory setae; <bold>C–D</bold>, pedipalpal bulb (expanded), retro-ventral view. C = conductor; Cy = cymbium; E = embolus; eH = embolic portion of distal haematodocha; Es = embolic sclerite; pH = proximal portion of distal haematodocha; T = tegulum; (TS)1–3 = tegular sclerites 1–3. Scale bars: A = 1.0 mm; D = 0.2 mm.</p></caption><graphic xmlns:xlink="http://www.w3.org/1999/xlink" xlink:href="ZooKeys-123-001-g026.jpg" position="float" orientation="portrait" xlink:type="simple"/></fig><fig id="F44" position="float" orientation="portrait"><label>Figure 44.</label><caption><p><italic>Austrarchaea helenae</italic> sp. n., distribution and habitat: <bold>A</bold>, topographic map showing the known distribution of Archaeidae in south-eastern Queensland and eastern New South Wales, with collection localities for <italic>A. helenae</italic> highlighted in yellow (red highlighted localities denote juvenile specimens of tentative identification); <bold>B</bold>, satellite image showing detail of inset (A); <bold>C</bold>, subtropical rainforest at the type locality – Macquarie Pass, Macquarie Pass National Park, New South Wales (April 2010). Image (C) by M. Rix.</p></caption><graphic xmlns:xlink="http://www.w3.org/1999/xlink" xlink:href="ZooKeys-123-001-g044.jpg" position="float" orientation="portrait" xlink:type="simple"/></fig><fig id="F3" position="float" orientation="portrait"><label>Figure 3.</label><caption><p>Molecular phylogenetic data analysed as part of this study. <bold>A</bold>, Schematic map of the mitochondrial cytochrome <italic>c</italic> oxidase subunit I–II (COI–COII) gene complex in Archaeidae and other basal Araneomorphae, showing (i) the position of primers used to amplify and sequence 1.6 kilobases of mtDNA, and (ii) the inferred stop and initiation codons for COI and COII, respectively. Note the centralised, overlapping position of the two internal sequencing primer sites (SeqF2a/SeqR1), and the TTG initiation codon for COII, present in all but one of the spider species sequenced for this study. <bold>B</bold>, Majority-rule consensus tree with re-estimated branch lengths, resulting from a combined, gene-partitioned Bayesian analysis of the COI–COII mtDNA data. Thickened branches represent clades with &gt;95% posterior probability support, and individual support values are shown above other nodes.</p></caption><graphic xmlns:xlink="http://www.w3.org/1999/xlink" xlink:href="ZooKeys-123-001-g003.jpg" position="float" orientation="portrait" xlink:type="simple"/></fig></tp:treatment-sec><ref-list><ref id="B9"><mixed-citation xmlns:xlink="http://www.w3.org/1999/xlink" xlink:type="simple"><person-group><name name-style="western"><surname>Harvey</surname><given-names>MS</given-names></name></person-group> (<year>2002b</year>)<article-title> Short-range endemism among the Australian fauna: some examples from non-marine environments.</article-title><source>Invertebrate Systematics </source><volume>16</volume>: <fpage>555</fpage>-<lpage>570</lpage>. <ext-link ext-link-type="uri" xlink:href="http://dx.doi.org/10.1071/IS02009" xlink:type="simple">doi:10.1071/IS02009</ext-link></mixed-citation></ref></ref-list></tp:taxon-treatment>
